# Supplementary material for: Bulk elastic properties of chicken embryos during somitogenesis
Source: Biomed Eng Online. 2010 Mar 30;9:19. doi: 10.1186/1475-925X-9-19 (PMC3212891; doi:10.1186/1475-925X-9-19)
Supplement: Additional file 1 — This is a compressed html file with specific examples of the software and data used in the numerical calculations. [file 1475-925X-9-19-S1.ZIP]

Archive with 8 entries (8 files):
- center4Dmkh.m
- centermedia.txt
- CenterSide4Dmkh.m
- fit4Davg.m
- index.html
- Side4Dmkh.m
- sidemedia.txt
- YM.zip
