# Supplementary material for: Bulk elastic properties of chicken embryos during somitogenesis
Source: Biomed Eng Online. 2010 Mar 30;9:19. doi: 10.1186/1475-925X-9-19 (PMC3212891; doi:10.1186/1475-925X-9-19)
Supplement: Additional file 1 — This is a compressed html file with specific examples of the software and data used in the numerical calculations. [file 1475-925X-9-19-S1.ZIP › centermedia.txt]

 -3.1200000e+002 -2.4800000e+002 -2.0247988e-002  1.3205722e-001  1.3360049e-001  4.8047949e-002
 -2.9600000e+002 -2.4800000e+002 -7.5063938e-002  3.0809916e-001  3.1711147e-001  6.9500603e-002
 -2.8000000e+002 -2.4800000e+002 -8.4823402e-002  3.2337878e-001  3.3431848e-001  7.3309352e-002
 -2.6400000e+002 -2.4800000e+002 -8.3932854e-002  3.4436166e-001  3.5444277e-001  7.8282372e-002
 -2.4800000e+002 -2.4800000e+002 -1.1036670e-001  3.8615433e-001  4.0161670e-001  8.6899669e-002
 -2.3200000e+002 -2.4800000e+002 -1.0207531e-001  4.1457607e-001  4.2695747e-001  9.1453655e-002
 -2.1600000e+002 -2.4800000e+002 -1.0352658e-001  4.4362252e-001  4.5554220e-001  1.0012763e-001
 -2.0000000e+002 -2.4800000e+002 -1.0162511e-001  4.4264062e-001  4.5415678e-001  9.4745165e-002
 -1.8400000e+002 -2.4800000e+002 -7.8749025e-002  4.7144775e-001  4.7797949e-001  1.0294117e-001
 -1.6800000e+002 -2.4800000e+002 -1.1610716e-001  4.7239919e-001  4.8645850e-001  1.0191985e-001
 -1.5200000e+002 -2.4800000e+002 -9.5170938e-002  5.3288674e-001  5.4131856e-001  1.1398852e-001
 -1.3600000e+002 -2.4800000e+002 -8.4741401e-002  5.7374450e-001  5.7996884e-001  1.2217375e-001
 -1.2000000e+002 -2.4800000e+002 -1.0134697e-001  5.7926413e-001  5.8806304e-001  1.1931138e-001
 -1.0400000e+002 -2.4800000e+002 -7.7159275e-002  6.4798068e-001  6.5255844e-001  1.3618736e-001
 -8.8000000e+001 -2.4800000e+002 -7.7386948e-002  6.3661722e-001  6.4130354e-001  1.2752377e-001
 -7.2000000e+001 -2.4800000e+002 -7.4420494e-002  6.4010721e-001  6.4441885e-001  1.3531160e-001
 -5.6000000e+001 -2.4800000e+002 -5.5951077e-002  6.0842176e-001  6.1098900e-001  1.3513270e-001
 -4.0000000e+001 -2.4800000e+002 -6.7537297e-002  4.9780743e-001  5.0236791e-001  9.8462774e-002
 -2.4000000e+001 -2.4800000e+002 -8.1475015e-002  4.9336602e-001  5.0004821e-001  9.9290949e-002
 -8.0000000e+000 -2.4800000e+002 -5.2631540e-002  5.1925562e-001  5.2191616e-001  1.2329317e-001
  8.0000000e+000 -2.4800000e+002 -5.3662264e-002  4.7777669e-001  4.8078083e-001  1.1218926e-001
  2.4000000e+001 -2.4800000e+002 -7.7778189e-002  4.7509465e-001  4.8141912e-001  9.4550502e-002
  4.0000000e+001 -2.4800000e+002 -8.7832825e-002  4.8353668e-001  4.9144921e-001  9.7516785e-002
  5.6000000e+001 -2.4800000e+002 -9.7034008e-002  6.1930284e-001  6.2685852e-001  1.3148007e-001
  7.2000000e+001 -2.4800000e+002 -1.2313869e-001  6.4324488e-001  6.5492527e-001  1.3222785e-001
  8.8000000e+001 -2.4800000e+002 -1.0003312e-001  5.7888126e-001  5.8746075e-001  1.2643059e-001
  1.0400000e+002 -2.4800000e+002 -4.8277887e-002  5.9137519e-001  5.9334254e-001  1.2482559e-001
  1.2000000e+002 -2.4800000e+002 -7.3726526e-002  5.4824981e-001  5.5318483e-001  1.1153742e-001
  1.3600000e+002 -2.4800000e+002 -9.1617707e-002  5.5189235e-001  5.5944524e-001  1.1408541e-001
  1.5200000e+002 -2.4800000e+002 -7.2662251e-002  5.7170313e-001  5.7630224e-001  1.2437807e-001
  1.6800000e+002 -2.4800000e+002 -6.4532344e-002  4.8942511e-001  4.9366119e-001  1.0635572e-001
  1.8400000e+002 -2.4800000e+002 -5.6473691e-002  4.3290534e-001  4.3657338e-001  8.6807020e-002
  2.0000000e+002 -2.4800000e+002 -4.3269418e-002  4.3720650e-001  4.3934242e-001  9.6317237e-002
  2.1600000e+002 -2.4800000e+002 -7.4851301e-002  4.0274157e-001  4.0963825e-001  8.8209655e-002
  2.3200000e+002 -2.4800000e+002 -6.4987819e-002  4.1912975e-001  4.2413814e-001  9.0386880e-002
  2.4800000e+002 -2.4800000e+002 -6.5883931e-002  3.5683953e-001  3.6287069e-001  7.6822287e-002
  2.6400000e+002 -2.4800000e+002 -5.0937076e-002  4.0882989e-001  4.1199085e-001  9.2803749e-002
  2.8000000e+002 -2.4800000e+002 -4.1356941e-002  3.4131593e-001  3.4381239e-001  7.7390073e-002
  2.9600000e+002 -2.4800000e+002 -2.7244403e-002  3.5419655e-001  3.5524281e-001  7.9733225e-002
  3.1200000e+002 -2.4800000e+002 -3.0365989e-002  3.1944781e-001  3.2088782e-001  7.6528502e-002
 -3.1200000e+002 -2.3200000e+002 -1.7192520e-002  1.1874920e-001  1.1998731e-001  4.4198306e-002
 -2.9600000e+002 -2.3200000e+002 -9.8004447e-002  2.8141657e-001  2.9799356e-001  7.0505615e-002
 -2.8000000e+002 -2.3200000e+002 -8.3852694e-002  3.5368189e-001  3.6348611e-001  7.8084032e-002
 -2.6400000e+002 -2.3200000e+002 -8.7482981e-002  3.6354869e-001  3.7392635e-001  8.2390982e-002
 -2.4800000e+002 -2.3200000e+002 -7.6201931e-002  4.1134593e-001  4.1834461e-001  9.1942813e-002
 -2.3200000e+002 -2.3200000e+002 -1.1098821e-001  4.0350571e-001  4.1849162e-001  8.6023641e-002
 -2.1600000e+002 -2.3200000e+002 -9.5401725e-002  4.3559257e-001  4.4591745e-001  9.5322939e-002
 -2.0000000e+002 -2.3200000e+002 -7.7271263e-002  4.5294040e-001  4.5948433e-001  9.4150098e-002
 -1.8400000e+002 -2.3200000e+002 -1.0383002e-001  5.2268531e-001  5.3289831e-001  1.1374048e-001
 -1.6800000e+002 -2.3200000e+002 -1.1969977e-001  5.1061498e-001  5.2445752e-001  1.2038911e-001
 -1.5200000e+002 -2.3200000e+002 -8.2482545e-002  5.6201796e-001  5.6803834e-001  1.1835020e-001
 -1.3600000e+002 -2.3200000e+002 -7.4136423e-002  5.6316029e-001  5.6801912e-001  1.1573236e-001
 -1.2000000e+002 -2.3200000e+002 -8.0293938e-002  6.1822695e-001  6.2341935e-001  1.3302864e-001
 -1.0400000e+002 -2.3200000e+002 -9.5769280e-002  6.5431178e-001  6.6128335e-001  1.3757837e-001
 -8.8000000e+001 -2.3200000e+002 -7.4387281e-002  6.8927142e-001  6.9327380e-001  1.4204210e-001
 -7.2000000e+001 -2.3200000e+002 -4.3989167e-002  6.3196310e-001  6.3349223e-001  1.3018163e-001
 -5.6000000e+001 -2.3200000e+002 -6.7461153e-002  5.8070642e-001  5.8461180e-001  1.1803921e-001
 -4.0000000e+001 -2.3200000e+002 -6.6121427e-002  5.6212621e-001  5.6600170e-001  1.1917845e-001
 -2.4000000e+001 -2.3200000e+002 -4.5175906e-002  5.7793583e-001  5.7969879e-001  1.2435747e-001
 -8.0000000e+000 -2.3200000e+002 -8.1754281e-002  4.8391114e-001  4.9076853e-001  1.0353262e-001
  8.0000000e+000 -2.3200000e+002 -8.6617283e-002  4.5825583e-001  4.6636998e-001  9.8741309e-002
  2.4000000e+001 -2.3200000e+002 -6.3263250e-002  4.5552725e-001  4.5989924e-001  9.5058491e-002
  4.0000000e+001 -2.3200000e+002 -5.0367155e-002  6.0315608e-001  6.0525540e-001  1.2970489e-001
  5.6000000e+001 -2.3200000e+002 -7.6151549e-002  6.0886154e-001  6.1360527e-001  1.2668694e-001
  7.2000000e+001 -2.3200000e+002 -1.2741739e-001  7.3043055e-001  7.4146071e-001  1.5551292e-001
  8.8000000e+001 -2.3200000e+002 -8.5885229e-002  6.2721293e-001  6.3306582e-001  1.2797699e-001
  1.0400000e+002 -2.3200000e+002 -7.2558049e-002  6.2249764e-001  6.2671204e-001  1.2531544e-001
  1.2000000e+002 -2.3200000e+002 -1.3770980e-001  5.9685107e-001  6.1253178e-001  1.2388562e-001
  1.3600000e+002 -2.3200000e+002 -6.3071824e-002  5.5141166e-001  5.5500709e-001  1.1359129e-001
  1.5200000e+002 -2.3200000e+002 -6.7234478e-002  5.0096062e-001  5.0545229e-001  1.0353314e-001
  1.6800000e+002 -2.3200000e+002 -7.2849429e-002  4.9766111e-001  5.0296483e-001  1.0879517e-001
  1.8400000e+002 -2.3200000e+002 -7.5623041e-002  5.0531625e-001  5.1094359e-001  1.0643319e-001
  2.0000000e+002 -2.3200000e+002 -8.3605796e-002  4.9033921e-001  4.9741580e-001  1.0120686e-001
  2.1600000e+002 -2.3200000e+002 -6.5488281e-002  3.8873128e-001  3.9420898e-001  8.1259746e-002
  2.3200000e+002 -2.3200000e+002 -5.6762531e-002  4.0521586e-001  4.0917218e-001  8.8095946e-002
  2.4800000e+002 -2.3200000e+002 -5.5961116e-002  4.1293867e-001  4.1671333e-001  8.5924928e-002
  2.6400000e+002 -2.3200000e+002 -3.6923191e-002  3.5130858e-001  3.5324360e-001  7.5146972e-002
  2.8000000e+002 -2.3200000e+002 -4.0733029e-002  3.5562861e-001  3.5795375e-001  7.7625382e-002
  2.9600000e+002 -2.3200000e+002 -3.1358145e-002  3.2564285e-001  3.2714920e-001  7.1986561e-002
  3.1200000e+002 -2.3200000e+002 -5.8634041e-002  3.0708295e-001  3.1263060e-001  7.1341407e-002
 -3.1200000e+002 -2.1600000e+002 -1.1068826e-002  2.3968331e-001  2.3993876e-001  5.3137036e-002
 -2.9600000e+002 -2.1600000e+002 -8.1561720e-002  5.1018163e-001  5.1666005e-001  7.8045235e-002
 -2.8000000e+002 -2.1600000e+002 -8.8056624e-002  4.3140466e-001  4.4029984e-001  6.4154411e-002
 -2.6400000e+002 -2.1600000e+002 -8.6595964e-002  6.1133565e-001  6.1743837e-001  8.5263959e-002
 -2.4800000e+002 -2.1600000e+002 -7.6701654e-002  6.5346799e-001  6.5795407e-001  8.4289177e-002
 -2.3200000e+002 -2.1600000e+002 -7.3668998e-002  5.3116771e-001  5.3625205e-001  7.7927158e-002
 -2.1600000e+002 -2.1600000e+002 -8.4962392e-002  6.4119181e-001  6.4679638e-001  7.8858954e-002
 -2.0000000e+002 -2.1600000e+002 -9.3763941e-002  6.8363739e-001  6.9003750e-001  8.3451055e-002
 -1.8400000e+002 -2.1600000e+002 -7.0888646e-002  8.3292495e-001  8.3593611e-001  1.0622865e-001
 -1.6800000e+002 -2.1600000e+002 -8.0280382e-002  7.8361244e-001  7.8771403e-001  9.5986355e-002
 -1.5200000e+002 -2.1600000e+002 -9.5110261e-002  9.0037770e-001  9.0538719e-001  1.1199920e-001
 -1.3600000e+002 -2.1600000e+002 -1.0666657e-001  8.6884138e-001  8.7536455e-001  1.0934564e-001
 -1.2000000e+002 -2.1600000e+002 -9.2987025e-002  9.8000540e-001  9.8440702e-001  1.1576737e-001
 -1.0400000e+002 -2.1600000e+002 -6.7172450e-002  9.6455081e-001  9.6688697e-001  1.0485704e-001
 -8.8000000e+001 -2.1600000e+002 -8.4858936e-002  1.0261887e+000  1.0296914e+000  1.1723345e-001
 -7.2000000e+001 -2.1600000e+002 -2.4690804e-002  1.0371431e+000  1.0374370e+000  1.2287480e-001
 -5.6000000e+001 -2.1600000e+002 -7.5885140e-002  1.1088256e+000  1.1114192e+000  1.4622505e-001
 -4.0000000e+001 -2.1600000e+002 -6.8033515e-002  1.0571286e+000  1.0593156e+000  1.4173473e-001
 -2.4000000e+001 -2.1600000e+002 -4.5103593e-002  1.0652588e+000  1.0662132e+000  1.2626308e-001
 -8.0000000e+000 -2.1600000e+002 -5.7618104e-002  8.9180375e-001  8.9366312e-001  1.0189243e-001
  8.0000000e+000 -2.1600000e+002 -9.1789339e-002  9.3703287e-001  9.4151786e-001  1.2604221e-001
  2.4000000e+001 -2.1600000e+002 -1.3150590e-001  9.7536093e-001  9.8418634e-001  1.3747475e-001
  4.0000000e+001 -2.1600000e+002 -1.0317660e-001  9.9040509e-001  9.9576486e-001  1.3794732e-001
  5.6000000e+001 -2.1600000e+002 -1.0395229e-001  1.0322852e+000  1.0375061e+000  1.3158053e-001
  7.2000000e+001 -2.1600000e+002 -1.1491319e-001  1.0949788e+000  1.1009921e+000  1.3648078e-001
  8.8000000e+001 -2.1600000e+002 -1.3040235e-001  1.0358997e+000  1.0440752e+000  1.2175258e-001
  1.0400000e+002 -2.1600000e+002 -1.2968453e-001  1.0040083e+000  1.0123491e+000  1.1895340e-001
  1.2000000e+002 -2.1600000e+002 -4.7967156e-002  9.4317027e-001  9.4438922e-001  1.1768132e-001
  1.3600000e+002 -2.1600000e+002 -8.9177527e-002  9.0116380e-001  9.0556547e-001  1.1417148e-001
  1.5200000e+002 -2.1600000e+002 -9.1897059e-002  7.6460919e-001  7.7011186e-001  9.2715557e-002
  1.6800000e+002 -2.1600000e+002 -9.4019142e-002  8.1894585e-001  8.2432512e-001  1.0892310e-001
  1.8400000e+002 -2.1600000e+002 -9.9805755e-002  6.9823745e-001  7.0533448e-001  8.9383000e-002
  2.0000000e+002 -2.1600000e+002 -1.0491927e-001  6.9815466e-001  7.0599432e-001  9.8556267e-002
  2.1600000e+002 -2.1600000e+002 -9.5686935e-002  6.7916387e-001  6.8587138e-001  9.0147046e-002
  2.3200000e+002 -2.1600000e+002 -7.9942065e-002  5.9223977e-001  5.9761081e-001  7.6711236e-002
  2.4800000e+002 -2.1600000e+002 -9.5794353e-002  5.3228336e-001  5.4083467e-001  6.9282081e-002
  2.6400000e+002 -2.1600000e+002 -8.0903142e-002  5.4160802e-001  5.4761717e-001  8.0103739e-002
  2.8000000e+002 -2.1600000e+002 -6.2846616e-002  5.1627564e-001  5.2008675e-001  7.2922337e-002
  2.9600000e+002 -2.1600000e+002 -4.4761753e-002  4.9974162e-001  5.0174227e-001  7.0367439e-002
  3.1200000e+002 -2.1600000e+002 -8.2459053e-002  3.4221817e-001  3.5201246e-001  5.4247649e-002
 -3.1200000e+002 -2.0000000e+002  1.8092439e-002  3.0066565e-001  3.0120951e-001  5.5044565e-002
 -2.9600000e+002 -2.0000000e+002 -8.1249135e-002  5.1023738e-001  5.1666585e-001  7.3940772e-002
 -2.8000000e+002 -2.0000000e+002 -1.1098103e-001  5.5664402e-001  5.6759964e-001  7.3016025e-002
 -2.6400000e+002 -2.0000000e+002 -5.9606340e-002  6.1606958e-001  6.1894639e-001  6.9926035e-002
 -2.4800000e+002 -2.0000000e+002 -7.3508369e-002  6.0334414e-001  6.0780559e-001  7.1393833e-002
 -2.3200000e+002 -2.0000000e+002 -7.8879209e-002  6.4397945e-001  6.4879231e-001  7.4112075e-002
 -2.1600000e+002 -2.0000000e+002 -7.8900242e-002  7.4698488e-001  7.5114024e-001  8.1413577e-002
 -2.0000000e+002 -2.0000000e+002 -4.3900327e-002  7.4948011e-001  7.5076472e-001  8.5293336e-002
 -1.8400000e+002 -2.0000000e+002 -6.8745511e-002  8.3244990e-001  8.3528366e-001  8.8987644e-002
 -1.6800000e+002 -2.0000000e+002 -8.4180824e-002  8.8772401e-001  8.9170641e-001  9.5759164e-002
 -1.5200000e+002 -2.0000000e+002 -7.6356521e-002  9.4312252e-001  9.4620843e-001  9.4660607e-002
 -1.3600000e+002 -2.0000000e+002 -9.2226306e-002  9.7972866e-001  9.8405993e-001  9.8972519e-002
 -1.2000000e+002 -2.0000000e+002 -5.9176462e-002  1.0752963e+000  1.0769234e+000  1.0670925e-001
 -1.0400000e+002 -2.0000000e+002 -6.5005536e-002  1.1448561e+000  1.1467002e+000  1.0340327e-001
 -8.8000000e+001 -2.0000000e+002 -5.8780795e-002  1.2304984e+000  1.2319015e+000  1.4307038e-001
 -7.2000000e+001 -2.0000000e+002 -2.3843169e-002  1.2294856e+000  1.2297168e+000  1.2760748e-001
 -5.6000000e+001 -2.0000000e+002 -4.2540468e-002  1.1933687e+000  1.1941266e+000  1.1326785e-001
 -4.0000000e+001 -2.0000000e+002 -7.4528660e-002  1.2287037e+000  1.2309619e+000  1.4029885e-001
 -2.4000000e+001 -2.0000000e+002 -6.9242233e-002  1.1927076e+000  1.1947159e+000  1.3773648e-001
 -8.0000000e+000 -2.0000000e+002 -7.2939415e-002  1.0442634e+000  1.0468076e+000  1.2038892e-001
  8.0000000e+000 -2.0000000e+002 -1.1607886e-001  9.6429365e-001  9.7125514e-001  1.3027523e-001
  2.4000000e+001 -2.0000000e+002 -7.4491119e-002  1.0613536e+000  1.0639645e+000  1.2125166e-001
  4.0000000e+001 -2.0000000e+002 -8.0951190e-002  1.0609075e+000  1.0639915e+000  1.1766364e-001
  5.6000000e+001 -2.0000000e+002 -1.0997303e-001  1.2589248e+000  1.2637190e+000  1.4114039e-001
  7.2000000e+001 -2.0000000e+002 -9.5015962e-002  1.1208899e+000  1.1249098e+000  1.1882820e-001
  8.8000000e+001 -2.0000000e+002 -1.3045704e-001  1.1789047e+000  1.1861009e+000  1.2966871e-001
  1.0400000e+002 -2.0000000e+002 -1.4603008e-001  1.1677588e+000  1.1768540e+000  1.2469190e-001
  1.2000000e+002 -2.0000000e+002 -1.0279571e-001  1.0078907e+000  1.0131193e+000  1.0526231e-001
  1.3600000e+002 -2.0000000e+002 -8.9920692e-002  9.3725323e-001  9.4155688e-001  9.9670938e-002
  1.5200000e+002 -2.0000000e+002 -9.0802542e-002  9.3462680e-001  9.3902734e-001  1.0550087e-001
  1.6800000e+002 -2.0000000e+002 -7.8114866e-002  8.6520037e-001  8.6871953e-001  9.7286387e-002
  1.8400000e+002 -2.0000000e+002 -7.8359248e-002  8.1645321e-001  8.2020486e-001  9.1992256e-002
  2.0000000e+002 -2.0000000e+002 -9.1927585e-002  7.3923933e-001  7.4493319e-001  7.5875258e-002
  2.1600000e+002 -2.0000000e+002 -6.6465266e-002  7.2816606e-001  7.3119316e-001  9.2516656e-002
  2.3200000e+002 -2.0000000e+002 -5.2719994e-002  6.9433668e-001  6.9633528e-001  8.4829617e-002
  2.4800000e+002 -2.0000000e+002 -8.3742288e-002  6.6302174e-001  6.6828931e-001  7.7880013e-002
  2.6400000e+002 -2.0000000e+002 -3.9507076e-002  6.4429470e-001  6.4550482e-001  8.5730805e-002
  2.8000000e+002 -2.0000000e+002 -9.4746618e-002  5.2945258e-001  5.3786332e-001  6.7960911e-002
  2.9600000e+002 -2.0000000e+002 -9.7442126e-002  4.9261150e-001  5.0215641e-001  6.4842366e-002
  3.1200000e+002 -2.0000000e+002 -4.9861676e-002  4.3507095e-001  4.3791885e-001  7.2461289e-002
 -3.1200000e+002 -1.8400000e+002 -2.4436490e-002  2.8075575e-001  2.8181720e-001  5.4251607e-002
 -2.9600000e+002 -1.8400000e+002 -7.6790396e-002  5.9043532e-001  5.9540795e-001  7.1812646e-002
 -2.8000000e+002 -1.8400000e+002 -9.4814471e-002  5.2233309e-001  5.3086876e-001  6.0955988e-002
 -2.6400000e+002 -1.8400000e+002 -6.8111927e-002  6.0550649e-001  6.0932532e-001  6.2393627e-002
 -2.4800000e+002 -1.8400000e+002 -8.1166419e-002  6.7633668e-001  6.8118962e-001  7.0329486e-002
 -2.3200000e+002 -1.8400000e+002 -4.7069941e-002  6.9476727e-001  6.9635992e-001  6.6732733e-002
 -2.1600000e+002 -1.8400000e+002 -6.2517875e-002  7.9578978e-001  7.9824173e-001  8.7780605e-002
 -2.0000000e+002 -1.8400000e+002 -6.3012677e-002  8.1146625e-001  8.1390913e-001  8.6586733e-002
 -1.8400000e+002 -1.8400000e+002 -5.5242323e-002  8.1467233e-001  8.1654315e-001  8.6401412e-002
 -1.6800000e+002 -1.8400000e+002 -8.4041251e-002  9.6459371e-001  9.6824788e-001  1.1272233e-001
 -1.5200000e+002 -1.8400000e+002 -5.6990419e-002  1.0617491e+000  1.0632775e+000  1.1542867e-001
 -1.3600000e+002 -1.8400000e+002 -6.7119556e-002  1.1097118e+000  1.1117397e+000  1.1535901e-001
 -1.2000000e+002 -1.8400000e+002 -2.8149449e-002  1.1092895e+000  1.1096466e+000  1.1487460e-001
 -1.0400000e+002 -1.8400000e+002 -8.1944886e-002  1.2611242e+000  1.2637837e+000  1.3826639e-001
 -8.8000000e+001 -1.8400000e+002 -2.1450044e-002  1.2326961e+000  1.2328827e+000  1.2056115e-001
 -7.2000000e+001 -1.8400000e+002 -3.3876724e-002  1.3075000e+000  1.3079388e+000  1.3847956e-001
 -5.6000000e+001 -1.8400000e+002 -4.5982704e-002  1.2574110e+000  1.2582514e+000  1.2667370e-001
 -4.0000000e+001 -1.8400000e+002 -7.6650651e-002  1.2297329e+000  1.2321194e+000  1.2058595e-001
 -2.4000000e+001 -1.8400000e+002 -1.5649499e-002  1.2080363e+000  1.2081377e+000  1.3336814e-001
 -8.0000000e+000 -1.8400000e+002 -5.4870207e-002  1.1416398e+000  1.1429576e+000  1.2468706e-001
  8.0000000e+000 -1.8400000e+002 -5.0626293e-002  1.0305691e+000  1.0318119e+000  1.3521614e-001
  2.4000000e+001 -1.8400000e+002 -7.0022338e-002  1.0574890e+000  1.0598048e+000  1.1734766e-001
  4.0000000e+001 -1.8400000e+002 -7.7928378e-002  1.1513955e+000  1.1540296e+000  1.2808645e-001
  5.6000000e+001 -1.8400000e+002 -1.0460958e-001  1.2500517e+000  1.2544212e+000  1.4119933e-001
  7.2000000e+001 -1.8400000e+002 -1.1445340e-001  1.2670850e+000  1.2722437e+000  1.3544120e-001
  8.8000000e+001 -1.8400000e+002 -1.3139310e-001  1.2399207e+000  1.2468630e+000  1.2991818e-001
  1.0400000e+002 -1.8400000e+002 -1.2588829e-001  1.1947691e+000  1.2013830e+000  1.3486968e-001
  1.2000000e+002 -1.8400000e+002 -1.1855320e-001  1.0752222e+000  1.0817383e+000  1.1904779e-001
  1.3600000e+002 -1.8400000e+002 -7.1985727e-002  1.0405723e+000  1.0430592e+000  1.1815589e-001
  1.5200000e+002 -1.8400000e+002 -6.1377392e-002  9.9264349e-001  9.9453923e-001  1.1089224e-001
  1.6800000e+002 -1.8400000e+002 -9.1882048e-002  9.0019476e-001  9.0487177e-001  9.3840292e-002
  1.8400000e+002 -1.8400000e+002 -7.2395659e-002  8.7699497e-001  8.7997802e-001  1.0204013e-001
  2.0000000e+002 -1.8400000e+002 -5.9540839e-002  8.1758668e-001  8.1975184e-001  9.9158956e-002
  2.1600000e+002 -1.8400000e+002 -8.0172645e-002  7.7743578e-001  7.8155872e-001  9.0962903e-002
  2.3200000e+002 -1.8400000e+002 -8.8672532e-002  7.2767892e-001  7.3306168e-001  8.8866725e-002
  2.4800000e+002 -1.8400000e+002 -8.5056245e-002  6.6788111e-001  6.7327538e-001  8.0938738e-002
  2.6400000e+002 -1.8400000e+002 -6.8330821e-002  6.2543135e-001  6.2915298e-001  7.5398914e-002
  2.8000000e+002 -1.8400000e+002 -3.1138967e-002  5.9756614e-001  5.9837691e-001  8.0849215e-002
  2.9600000e+002 -1.8400000e+002 -5.2827446e-002  5.8844594e-001  5.9081246e-001  6.8940652e-002
  3.1200000e+002 -1.8400000e+002 -5.3932655e-002  5.0301836e-001  5.0590137e-001  6.8793946e-002
 -3.1200000e+002 -1.6800000e+002  8.9839099e-003  3.0317245e-001  3.0330553e-001  5.9546356e-002
 -2.9600000e+002 -1.6800000e+002 -5.7575536e-002  5.7967695e-001  5.8252924e-001  6.7307950e-002
 -2.8000000e+002 -1.6800000e+002 -8.4797728e-002  5.4975450e-001  5.5625593e-001  6.4026569e-002
 -2.6400000e+002 -1.6800000e+002 -6.6901447e-002  6.5541639e-001  6.5882202e-001  7.3591449e-002
 -2.4800000e+002 -1.6800000e+002 -8.6834351e-002  6.9919047e-001  7.0456194e-001  7.4991605e-002
 -2.3200000e+002 -1.6800000e+002 -6.8266270e-002  6.9174599e-001  6.9510632e-001  7.2020824e-002
 -2.1600000e+002 -1.6800000e+002 -7.0490346e-002  7.0858564e-001  7.1208321e-001  8.1839619e-002
 -2.0000000e+002 -1.6800000e+002 -6.6318283e-002  9.1330969e-001  9.1571431e-001  9.2400771e-002
 -1.8400000e+002 -1.6800000e+002 -5.7489891e-002  8.8420540e-001  8.8607239e-001  9.2013366e-002
 -1.6800000e+002 -1.6800000e+002 -1.2042951e-001  1.0187017e+000  1.0257955e+000  1.0799374e-001
 -1.5200000e+002 -1.6800000e+002 -9.1077322e-002  1.0181274e+000  1.0221930e+000  1.0235895e-001
 -1.3600000e+002 -1.6800000e+002 -7.5903993e-002  1.0158845e+000  1.0187162e+000  1.0082958e-001
 -1.2000000e+002 -1.6800000e+002 -6.2624827e-002  1.1104194e+000  1.1121839e+000  1.0421866e-001
 -1.0400000e+002 -1.6800000e+002 -6.2465859e-002  1.2775698e+000  1.2790960e+000  1.4054689e-001
 -8.8000000e+001 -1.6800000e+002 -6.0031301e-002  1.2455560e+000  1.2470018e+000  1.2562384e-001
 -7.2000000e+001 -1.6800000e+002 -3.4955183e-002  1.3405881e+000  1.3410437e+000  1.5565887e-001
 -5.6000000e+001 -1.6800000e+002 -3.1109331e-002  1.2984015e+000  1.2987742e+000  1.4314342e-001
 -4.0000000e+001 -1.6800000e+002 -9.6276427e-003  1.4104330e+000  1.4104658e+000  1.6118326e-001
 -2.4000000e+001 -1.6800000e+002 -2.6655371e-002  1.2683522e+000  1.2686323e+000  1.4148364e-001
 -8.0000000e+000 -1.6800000e+002 -5.0434739e-002  1.2656308e+000  1.2666353e+000  1.5871586e-001
  8.0000000e+000 -1.6800000e+002 -1.2321120e-001  1.0993704e+000  1.1062533e+000  1.2913293e-001
  2.4000000e+001 -1.6800000e+002 -1.0625406e-001  1.1367839e+000  1.1417388e+000  1.1376073e-001
  4.0000000e+001 -1.6800000e+002 -1.0121397e-001  1.2405970e+000  1.2447189e+000  1.3725785e-001
  5.6000000e+001 -1.6800000e+002 -1.5164494e-001  1.3469013e+000  1.3554111e+000  1.5684727e-001
  7.2000000e+001 -1.6800000e+002 -1.4466067e-001  1.2864940e+000  1.2946017e+000  1.3677528e-001
  8.8000000e+001 -1.6800000e+002 -1.4275498e-001  1.3194171e+000  1.3271173e+000  1.3999847e-001
  1.0400000e+002 -1.6800000e+002 -1.0629575e-001  1.1940308e+000  1.1987529e+000  1.1973424e-001
  1.2000000e+002 -1.6800000e+002 -1.1336192e-001  1.1724559e+000  1.1779235e+000  1.2570660e-001
  1.3600000e+002 -1.6800000e+002 -9.8814883e-002  1.0765112e+000  1.0810369e+000  1.2232567e-001
  1.5200000e+002 -1.6800000e+002 -8.1352096e-002  9.8517163e-001  9.8852482e-001  1.1096072e-001
  1.6800000e+002 -1.6800000e+002 -7.9149642e-002  8.7783633e-001  8.8139735e-001  9.4353146e-002
  1.8400000e+002 -1.6800000e+002 -8.9654679e-002  8.4466710e-001  8.4941183e-001  9.3820586e-002
  2.0000000e+002 -1.6800000e+002 -1.1408015e-001  8.0857447e-001  8.1658249e-001  8.6173090e-002
  2.1600000e+002 -1.6800000e+002 -8.0405751e-002  7.2897342e-001  7.3339439e-001  7.5742534e-002
  2.3200000e+002 -1.6800000e+002 -8.0914094e-002  6.9698529e-001  7.0166629e-001  8.0414951e-002
  2.4800000e+002 -1.6800000e+002 -9.4774043e-002  6.4392821e-001  6.5086532e-001  7.0684759e-002
  2.6400000e+002 -1.6800000e+002 -6.1967956e-002  6.5514401e-001  6.5806816e-001  6.8918741e-002
  2.8000000e+002 -1.6800000e+002 -8.7023966e-002  5.9345578e-001  5.9980241e-001  7.1573430e-002
  2.9600000e+002 -1.6800000e+002 -3.5643764e-002  5.6236122e-001  5.6348968e-001  7.1746872e-002
  3.1200000e+002 -1.6800000e+002 -6.6973536e-002  4.7324192e-001  4.7795749e-001  7.5976080e-002
 -3.1200000e+002 -1.5200000e+002  3.3843778e-003  2.7497641e-001  2.7499724e-001  5.4099959e-002
 -2.9600000e+002 -1.5200000e+002 -8.9248202e-002  6.0425576e-001  6.1081116e-001  7.9088649e-002
 -2.8000000e+002 -1.5200000e+002 -1.1051546e-001  6.3084702e-001  6.4045423e-001  7.7727282e-002
 -2.6400000e+002 -1.5200000e+002 -6.8979632e-002  6.3534838e-001  6.3908196e-001  6.7980962e-002
 -2.4800000e+002 -1.5200000e+002 -1.1396888e-001  6.6751785e-001  6.7717722e-001  8.0351871e-002
 -2.3200000e+002 -1.5200000e+002 -1.9345988e-002  6.9002946e-001  6.9030060e-001  7.6553867e-002
 -2.1600000e+002 -1.5200000e+002 -2.5967676e-002  7.5785605e-001  7.5830081e-001  7.2197058e-002
 -2.0000000e+002 -1.5200000e+002 -7.5334512e-002  8.2925651e-001  8.3267140e-001  8.9648066e-002
 -1.8400000e+002 -1.5200000e+002 -7.8742281e-002  8.9212910e-001  8.9559738e-001  9.3642198e-002
 -1.6800000e+002 -1.5200000e+002 -5.4607296e-002  1.0037037e+000  1.0051881e+000  1.0547373e-001
 -1.5200000e+002 -1.5200000e+002 -7.0538010e-002  1.0854139e+000  1.0877035e+000  1.0472204e-001
 -1.3600000e+002 -1.5200000e+002 -4.6506417e-002  1.1419949e+000  1.1429415e+000  1.1645246e-001
 -1.2000000e+002 -1.5200000e+002 -4.9463237e-002  1.2166086e+000  1.2176137e+000  1.2432620e-001
 -1.0400000e+002 -1.5200000e+002 -2.2132042e-002  1.2338195e+000  1.2340180e+000  1.1532235e-001
 -8.8000000e+001 -1.5200000e+002 -5.7845787e-002  1.3952968e+000  1.3964953e+000  1.3057297e-001
 -7.2000000e+001 -1.5200000e+002 -2.4593695e-002  1.4734068e+000  1.4736121e+000  1.4859090e-001
 -5.6000000e+001 -1.5200000e+002 -3.4908286e-002  1.4898037e+000  1.4902126e+000  1.5482294e-001
 -4.0000000e+001 -1.5200000e+002 -4.2713322e-002  1.4637168e+000  1.4643399e+000  1.4051249e-001
 -2.4000000e+001 -1.5200000e+002 -4.9790570e-002  1.5240277e+000  1.5248408e+000  1.8568829e-001
 -8.0000000e+000 -1.5200000e+002 -5.4746278e-002  1.2897006e+000  1.2908620e+000  1.5579903e-001
  8.0000000e+000 -1.5200000e+002 -8.0454303e-002  1.2706433e+000  1.2731879e+000  1.6018128e-001
  2.4000000e+001 -1.5200000e+002 -1.2436176e-001  1.2715621e+000  1.2776291e+000  1.5226433e-001
  4.0000000e+001 -1.5200000e+002 -1.1670299e-001  1.3783622e+000  1.3832938e+000  1.5047641e-001
  5.6000000e+001 -1.5200000e+002 -8.4639755e-002  1.4248281e+000  1.4273398e+000  1.6624454e-001
  7.2000000e+001 -1.5200000e+002 -1.4796636e-001  1.4227733e+000  1.4304467e+000  1.5608706e-001
  8.8000000e+001 -1.5200000e+002 -1.4831776e-001  1.3673112e+000  1.3753320e+000  1.4076789e-001
  1.0400000e+002 -1.5200000e+002 -1.4672294e-001  1.2970830e+000  1.3053551e+000  1.4165392e-001
  1.2000000e+002 -1.5200000e+002 -1.4546507e-001  1.1745141e+000  1.1834879e+000  1.3388982e-001
  1.3600000e+002 -1.5200000e+002 -1.4240945e-001  1.1642588e+000  1.1729360e+000  1.2779136e-001
  1.5200000e+002 -1.5200000e+002 -9.0875740e-002  1.0185172e+000  1.0225633e+000  1.1320690e-001
  1.6800000e+002 -1.5200000e+002 -7.7251547e-002  9.7068271e-001  9.7375188e-001  9.9889698e-002
  1.8400000e+002 -1.5200000e+002 -9.9298991e-002  7.8105903e-001  7.8734585e-001  9.4814813e-002
  2.0000000e+002 -1.5200000e+002 -5.3124696e-002  7.9677312e-001  7.9854220e-001  1.0477209e-001
  2.1600000e+002 -1.5200000e+002 -5.8582885e-002  7.6396625e-001  7.6620910e-001  8.2980641e-002
  2.3200000e+002 -1.5200000e+002 -9.3259504e-002  7.3184230e-001  7.3776046e-001  8.4383546e-002
  2.4800000e+002 -1.5200000e+002 -7.5521351e-002  7.3305545e-001  7.3693539e-001  9.0560438e-002
  2.6400000e+002 -1.5200000e+002 -5.3071344e-002  6.6369786e-001  6.6581635e-001  7.7250687e-002
  2.8000000e+002 -1.5200000e+002 -4.7985927e-002  5.9406373e-001  5.9599863e-001  7.0044152e-002
  2.9600000e+002 -1.5200000e+002 -6.3575718e-002  5.5255909e-001  5.5620448e-001  7.2967246e-002
  3.1200000e+002 -1.5200000e+002 -6.9335048e-002  4.6334107e-001  4.6850004e-001  6.8332255e-002
 -3.1200000e+002 -1.3600000e+002 -1.2229928e-002  3.2193410e-001  3.2216632e-001  7.1368933e-002
 -2.9600000e+002 -1.3600000e+002 -8.5731393e-002  6.1147213e-001  6.1745286e-001  8.6928176e-002
 -2.8000000e+002 -1.3600000e+002 -4.4035591e-002  5.7210592e-001  5.7379815e-001  6.0065849e-002
 -2.6400000e+002 -1.3600000e+002 -9.2159958e-002  6.3392184e-001  6.4058595e-001  7.4070627e-002
 -2.4800000e+002 -1.3600000e+002 -6.4438416e-002  6.9865583e-001  7.0162118e-001  9.1461868e-002
 -2.3200000e+002 -1.3600000e+002 -5.2109572e-002  7.3351783e-001  7.3536645e-001  8.0120175e-002
 -2.1600000e+002 -1.3600000e+002 -2.7287403e-002  7.9260238e-001  7.9307196e-001  7.6835436e-002
 -2.0000000e+002 -1.3600000e+002 -6.8172752e-002  8.8201970e-001  8.8465037e-001  9.3443273e-002
 -1.8400000e+002 -1.3600000e+002 -9.7411376e-002  9.3679881e-001  9.4184977e-001  9.7284666e-002
 -1.6800000e+002 -1.3600000e+002 -7.1348441e-002  1.0739720e+000  1.0763394e+000  1.1474716e-001
 -1.5200000e+002 -1.3600000e+002 -7.2547772e-002  1.1458706e+000  1.1481649e+000  1.1110445e-001
 -1.3600000e+002 -1.3600000e+002 -1.1296319e-001  1.1445754e+000  1.1501363e+000  1.0326500e-001
 -1.2000000e+002 -1.3600000e+002 -4.4912378e-002  1.3295447e+000  1.3303031e+000  1.3072445e-001
 -1.0400000e+002 -1.3600000e+002 -2.5313202e-002  1.2923704e+000  1.2926183e+000  1.3232133e-001
 -8.8000000e+001 -1.3600000e+002 -4.8413337e-002  1.4481094e+000  1.4489184e+000  1.5687665e-001
 -7.2000000e+001 -1.3600000e+002 -4.4637492e-002  1.6548063e+000  1.6554082e+000  1.6245468e-001
 -5.6000000e+001 -1.3600000e+002 -3.1633904e-002  1.4638715e+000  1.4642132e+000  1.3994478e-001
 -4.0000000e+001 -1.3600000e+002 -5.5394586e-002  1.6264895e+000  1.6274326e+000  1.8885744e-001
 -2.4000000e+001 -1.3600000e+002 -2.6739196e-002  1.5024726e+000  1.5027105e+000  1.6027142e-001
 -8.0000000e+000 -1.3600000e+002 -8.9967688e-002  1.3982300e+000  1.4011214e+000  1.6570095e-001
  8.0000000e+000 -1.3600000e+002 -1.4340831e-001  1.3395927e+000  1.3472470e+000  1.5976609e-001
  2.4000000e+001 -1.3600000e+002 -9.8083694e-002  1.4037321e+000  1.4071547e+000  1.5186631e-001
  4.0000000e+001 -1.3600000e+002 -1.9690135e-001  1.4663053e+000  1.4794666e+000  1.7060967e-001
  5.6000000e+001 -1.3600000e+002 -1.0864055e-001  1.4465939e+000  1.4506677e+000  1.5234725e-001
  7.2000000e+001 -1.3600000e+002 -1.3774373e-001  1.4750963e+000  1.4815136e+000  1.5222771e-001
  8.8000000e+001 -1.3600000e+002 -1.4049232e-001  1.4352889e+000  1.4421485e+000  1.6261389e-001
  1.0400000e+002 -1.3600000e+002 -1.4666697e-001  1.3000954e+000  1.3083422e+000  1.4376436e-001
  1.2000000e+002 -1.3600000e+002 -1.4219537e-001  1.1966029e+000  1.2050220e+000  1.4231053e-001
  1.3600000e+002 -1.3600000e+002 -1.1636335e-001  1.1020237e+000  1.1081501e+000  1.1912364e-001
  1.5200000e+002 -1.3600000e+002 -1.0362398e-001  1.1256887e+000  1.1304482e+000  1.1562561e-001
  1.6800000e+002 -1.3600000e+002 -7.8220390e-002  1.0783484e+000  1.0811816e+000  1.0917022e-001
  1.8400000e+002 -1.3600000e+002 -9.0693767e-002  8.8787618e-001  8.9249620e-001  1.0084957e-001
  2.0000000e+002 -1.3600000e+002 -7.2358774e-002  8.3613373e-001  8.3925885e-001  1.0142352e-001
  2.1600000e+002 -1.3600000e+002 -4.1833863e-002  8.3024473e-001  8.3129801e-001  9.9226882e-002
  2.3200000e+002 -1.3600000e+002 -4.9106500e-002  7.4735835e-001  7.4896992e-001  8.2923422e-002
  2.4800000e+002 -1.3600000e+002 -5.7534534e-002  7.0033280e-001  7.0269215e-001  7.6816061e-002
  2.6400000e+002 -1.3600000e+002 -5.9316834e-002  6.2742954e-001  6.3022720e-001  7.1043530e-002
  2.8000000e+002 -1.3600000e+002 -1.0628586e-001  6.7024693e-001  6.7862186e-001  7.7763901e-002
  2.9600000e+002 -1.3600000e+002 -5.6835143e-002  5.9970255e-001  6.0238972e-001  7.8185928e-002
  3.1200000e+002 -1.3600000e+002 -3.9791166e-002  4.4348201e-001  4.4526355e-001  8.0305536e-002
 -3.1200000e+002 -1.2000000e+002  7.4731386e-003  2.6229110e-001  2.6239754e-001  5.4683512e-002
 -2.9600000e+002 -1.2000000e+002 -9.7407557e-002  5.9571749e-001  6.0362866e-001  7.5203987e-002
 -2.8000000e+002 -1.2000000e+002 -3.5250059e-002  5.6620288e-001  5.6729910e-001  6.5089791e-002
 -2.6400000e+002 -1.2000000e+002 -5.7596192e-002  6.8564722e-001  6.8806208e-001  6.9025174e-002
 -2.4800000e+002 -1.2000000e+002 -5.0659501e-002  7.0874556e-001  7.1055377e-001  7.5089373e-002
 -2.3200000e+002 -1.2000000e+002 -7.8684357e-002  7.1536448e-001  7.1967880e-001  8.4953983e-002
 -2.1600000e+002 -1.2000000e+002 -4.7659935e-002  8.3962315e-001  8.4097474e-001  9.1450886e-002
 -2.0000000e+002 -1.2000000e+002 -4.8131358e-002  9.5239635e-001  9.5361178e-001  1.0016244e-001
 -1.8400000e+002 -1.2000000e+002 -4.5179006e-002  9.5664450e-001  9.5771073e-001  1.0565320e-001
 -1.6800000e+002 -1.2000000e+002 -8.9661949e-002  9.7560414e-001  9.7971563e-001  9.1551059e-002
 -1.5200000e+002 -1.2000000e+002 -7.3231111e-002  1.1410626e+000  1.1434101e+000  1.0952697e-001
 -1.3600000e+002 -1.2000000e+002 -3.4292953e-002  1.1376960e+000  1.1382127e+000  1.1881518e-001
 -1.2000000e+002 -1.2000000e+002 -4.5024413e-002  1.2681462e+000  1.2689452e+000  1.2867174e-001
 -1.0400000e+002 -1.2000000e+002 -2.5034923e-002  1.3298212e+000  1.3300569e+000  1.2502537e-001
 -8.8000000e+001 -1.2000000e+002  1.9913178e-002  1.4823444e+000  1.4824781e+000  1.4716830e-001
 -7.2000000e+001 -1.2000000e+002  3.1891132e-003  1.5971197e+000  1.5971229e+000  1.5914983e-001
 -5.6000000e+001 -1.2000000e+002 -5.2122996e-003  1.6736072e+000  1.6736153e+000  1.7134060e-001
 -4.0000000e+001 -1.2000000e+002 -2.0817295e-002  1.6305588e+000  1.6306916e+000  1.7170921e-001
 -2.4000000e+001 -1.2000000e+002 -5.6199268e-002  1.6704547e+000  1.6713998e+000  1.9967487e-001
 -8.0000000e+000 -1.2000000e+002 -4.0106443e-002  1.6099056e+000  1.6104051e+000  1.8162325e-001
  8.0000000e+000 -1.2000000e+002 -6.8224147e-002  1.6274862e+000  1.6289156e+000  1.9950873e-001
  2.4000000e+001 -1.2000000e+002 -1.3590910e-001  1.5014989e+000  1.5076373e+000  1.7540614e-001
  4.0000000e+001 -1.2000000e+002 -1.3230719e-001  1.5367982e+000  1.5424831e+000  1.8278250e-001
  5.6000000e+001 -1.2000000e+002 -1.3355490e-001  1.4667786e+000  1.4728463e+000  1.6691382e-001
  7.2000000e+001 -1.2000000e+002 -1.7469836e-001  1.5665537e+000  1.5762646e+000  1.7563748e-001
  8.8000000e+001 -1.2000000e+002 -1.1757910e-001  1.4478633e+000  1.4526297e+000  1.5064725e-001
  1.0400000e+002 -1.2000000e+002 -1.1877602e-001  1.3598265e+000  1.3650040e+000  1.4125122e-001
  1.2000000e+002 -1.2000000e+002 -1.1818439e-001  1.2594994e+000  1.2650321e+000  1.4522503e-001
  1.3600000e+002 -1.2000000e+002 -7.3518527e-002  1.0356936e+000  1.0382997e+000  1.1711190e-001
  1.5200000e+002 -1.2000000e+002 -8.9794649e-002  1.0728162e+000  1.0765676e+000  1.1692417e-001
  1.6800000e+002 -1.2000000e+002 -7.5188337e-002  9.7997826e-001  9.8285842e-001  1.0733841e-001
  1.8400000e+002 -1.2000000e+002 -4.4775121e-002  9.1518860e-001  9.1628324e-001  9.7198957e-002
  2.0000000e+002 -1.2000000e+002 -6.5003066e-002  8.6032466e-001  8.6277686e-001  9.2826257e-002
  2.1600000e+002 -1.2000000e+002 -6.8783074e-002  8.1945580e-001  8.2233747e-001  9.3033371e-002
  2.3200000e+002 -1.2000000e+002 -7.6354002e-002  7.5081618e-001  7.5468859e-001  9.0432437e-002
  2.4800000e+002 -1.2000000e+002 -9.2724938e-002  7.3864410e-001  7.4444142e-001  8.6023865e-002
  2.6400000e+002 -1.2000000e+002 -7.5927168e-002  6.5523523e-001  6.5961970e-001  8.1618440e-002
  2.8000000e+002 -1.2000000e+002 -6.2696033e-002  6.2112683e-001  6.2428305e-001  6.6138319e-002
  2.9600000e+002 -1.2000000e+002 -6.0708478e-002  5.3303493e-001  5.3648090e-001  6.2624955e-002
  3.1200000e+002 -1.2000000e+002 -2.4734310e-002  5.1664673e-001  5.1723847e-001  7.5649202e-002
 -3.1200000e+002 -1.0400000e+002  4.1162269e-003  2.8994470e-001  2.8997392e-001  5.7506872e-002
 -2.9600000e+002 -1.0400000e+002 -5.5819575e-002  5.5637664e-001  5.5916973e-001  6.6204715e-002
 -2.8000000e+002 -1.0400000e+002 -3.5733293e-002  6.0882511e-001  6.0987284e-001  6.8592062e-002
 -2.6400000e+002 -1.0400000e+002 -8.4190721e-002  6.5025432e-001  6.5568190e-001  6.6165540e-002
 -2.4800000e+002 -1.0400000e+002 -7.1105237e-002  7.1785316e-001  7.2136615e-001  7.7416903e-002
 -2.3200000e+002 -1.0400000e+002 -7.5217021e-002  7.4687148e-001  7.5064946e-001  9.0944257e-002
 -2.1600000e+002 -1.0400000e+002 -9.8451807e-002  8.3937529e-001  8.4512936e-001  8.7419536e-002
 -2.0000000e+002 -1.0400000e+002 -5.5712928e-002  9.0883456e-001  9.1054060e-001  1.0453259e-001
 -1.8400000e+002 -1.0400000e+002 -1.0074855e-001  9.9388552e-001  9.9897882e-001  1.0733285e-001
 -1.6800000e+002 -1.0400000e+002 -3.2084103e-002  1.0705666e+000  1.0710473e+000  1.1187021e-001
 -1.5200000e+002 -1.0400000e+002 -3.0337162e-002  1.0931703e+000  1.0935911e+000  1.1595157e-001
 -1.3600000e+002 -1.0400000e+002 -7.6131492e-002  1.2614058e+000  1.2637011e+000  1.2066139e-001
 -1.2000000e+002 -1.0400000e+002 -5.3272327e-002  1.2870797e+000  1.2881817e+000  1.3475372e-001
 -1.0400000e+002 -1.0400000e+002 -4.9928854e-002  1.4661552e+000  1.4670051e+000  1.4728388e-001
 -8.8000000e+001 -1.0400000e+002 -3.9104103e-002  1.5661936e+000  1.5666817e+000  1.6774944e-001
 -7.2000000e+001 -1.0400000e+002 -2.4059433e-003  1.7733110e+000  1.7733126e+000  1.7620601e-001
 -5.6000000e+001 -1.0400000e+002  7.7799213e-003  1.7493353e+000  1.7493526e+000  1.7433628e-001
 -4.0000000e+001 -1.0400000e+002 -3.7864061e-002  1.9426877e+000  1.9430566e+000  2.1015976e-001
 -2.4000000e+001 -1.0400000e+002 -4.9494918e-002  1.9164718e+000  1.9171108e+000  2.0749601e-001
 -8.0000000e+000 -1.0400000e+002 -7.4177451e-002  1.8589475e+000  1.8604268e+000  2.1982572e-001
  8.0000000e+000 -1.0400000e+002 -7.9836504e-002  1.6405616e+000  1.6425030e+000  1.9235726e-001
  2.4000000e+001 -1.0400000e+002 -1.0154293e-001  1.7172434e+000  1.7202430e+000  1.8663575e-001
  4.0000000e+001 -1.0400000e+002 -1.1700908e-001  1.8592917e+000  1.8629699e+000  2.1428168e-001
  5.6000000e+001 -1.0400000e+002 -1.1398839e-001  1.5806844e+000  1.5847891e+000  1.6782368e-001
  7.2000000e+001 -1.0400000e+002 -1.4114473e-001  1.6846519e+000  1.6905543e+000  1.7637739e-001
  8.8000000e+001 -1.0400000e+002 -1.6447048e-001  1.5007503e+000  1.5097357e+000  1.6890647e-001
  1.0400000e+002 -1.0400000e+002 -1.5752727e-001  1.4537748e+000  1.4622845e+000  1.4864829e-001
  1.2000000e+002 -1.0400000e+002 -1.2047120e-001  1.3115190e+000  1.3170404e+000  1.3304618e-001
  1.3600000e+002 -1.0400000e+002 -1.0995074e-001  1.2518087e+000  1.2566281e+000  1.3370152e-001
  1.5200000e+002 -1.0400000e+002 -6.4215230e-002  1.1006221e+000  1.1024938e+000  1.2120918e-001
  1.6800000e+002 -1.0400000e+002 -4.6027128e-002  1.0773963e+000  1.0783790e+000  1.1307476e-001
  1.8400000e+002 -1.0400000e+002 -5.2081642e-002  9.8267296e-001  9.8405215e-001  1.0618344e-001
  2.0000000e+002 -1.0400000e+002 -5.7926776e-002  8.8540118e-001  8.8729407e-001  9.1347947e-002
  2.1600000e+002 -1.0400000e+002 -1.0601527e-001  8.2671009e-001  8.3347994e-001  9.8139462e-002
  2.3200000e+002 -1.0400000e+002 -5.3094845e-002  7.6606639e-001  7.6790415e-001  8.5557206e-002
  2.4800000e+002 -1.0400000e+002 -1.2207532e-001  7.2099406e-001  7.3125564e-001  1.0479718e-001
  2.6400000e+002 -1.0400000e+002 -7.2761428e-002  6.3667050e-001  6.4081475e-001  8.1151008e-002
  2.8000000e+002 -1.0400000e+002 -8.2279079e-002  6.2849821e-001  6.3386106e-001  7.7487326e-002
  2.9600000e+002 -1.0400000e+002 -7.3351732e-002  5.6992780e-001  5.7462872e-001  6.4689621e-002
  3.1200000e+002 -1.0400000e+002 -8.9690639e-002  5.1523434e-001  5.2298264e-001  8.1747698e-002
 -3.1200000e+002 -8.8000000e+001  2.9572860e-004  3.2574660e-001  3.2574674e-001  5.9702226e-002
 -2.9600000e+002 -8.8000000e+001 -5.4956913e-002  5.9487372e-001  5.9740691e-001  7.0086015e-002
 -2.8000000e+002 -8.8000000e+001 -6.7890266e-002  6.7227039e-001  6.7568970e-001  7.5890549e-002
 -2.6400000e+002 -8.8000000e+001 -9.1775660e-002  7.1029894e-001  7.1620343e-001  8.3094644e-002
 -2.4800000e+002 -8.8000000e+001 -9.4738915e-002  7.6096742e-001  7.6684214e-001  8.3285678e-002
 -2.3200000e+002 -8.8000000e+001 -7.2092517e-002  7.1772484e-001  7.2133646e-001  8.7995496e-002
 -2.1600000e+002 -8.8000000e+001 -1.0495854e-001  8.5477375e-001  8.6119363e-001  9.2361742e-002
 -2.0000000e+002 -8.8000000e+001 -8.3770131e-002  9.1264103e-001  9.1647754e-001  1.0094803e-001
 -1.8400000e+002 -8.8000000e+001 -3.8637044e-002  1.0371722e+000  1.0378916e+000  1.0980509e-001
 -1.6800000e+002 -8.8000000e+001 -7.0460414e-002  1.0844750e+000  1.0867615e+000  1.1344271e-001
 -1.5200000e+002 -8.8000000e+001 -5.9364970e-002  1.1536117e+000  1.1551381e+000  1.2501002e-001
 -1.3600000e+002 -8.8000000e+001 -5.1654799e-002  1.2110849e+000  1.2121860e+000  1.3460369e-001
 -1.2000000e+002 -8.8000000e+001 -5.9410425e-002  1.3498538e+000  1.3511605e+000  1.3906327e-001
 -1.0400000e+002 -8.8000000e+001 -4.6459760e-002  1.5617070e+000  1.5623979e+000  1.5051648e-001
 -8.8000000e+001 -8.8000000e+001 -4.2674076e-002  1.5031227e+000  1.5037283e+000  1.4547624e-001
 -7.2000000e+001 -8.8000000e+001 -1.3109459e-002  1.5908896e+000  1.5909436e+000  1.6154826e-001
 -5.6000000e+001 -8.8000000e+001 -2.4268734e-002  1.7873422e+000  1.7875069e+000  1.9407600e-001
 -4.0000000e+001 -8.8000000e+001 -5.0043443e-002  2.0061860e+000  2.0068101e+000  2.1957508e-001
 -2.4000000e+001 -8.8000000e+001 -6.9807743e-002  1.9894399e+000  1.9906643e+000  2.1630869e-001
 -8.0000000e+000 -8.8000000e+001 -3.9149613e-002  2.0215349e+000  2.0219139e+000  2.2393637e-001
  8.0000000e+000 -8.8000000e+001 -9.3340967e-002  1.8385299e+000  1.8408978e+000  1.9208886e-001
  2.4000000e+001 -8.8000000e+001 -1.5559955e-001  1.7911392e+000  1.7978851e+000  1.7664157e-001
  4.0000000e+001 -8.8000000e+001 -8.6148187e-002  1.7884791e+000  1.7905527e+000  1.8821419e-001
  5.6000000e+001 -8.8000000e+001 -1.3028572e-001  1.7444517e+000  1.7493102e+000  1.8799265e-001
  7.2000000e+001 -8.8000000e+001 -1.1076062e-001  1.7329655e+000  1.7365015e+000  1.7611171e-001
  8.8000000e+001 -8.8000000e+001 -1.8659943e-001  1.4580034e+000  1.4698956e+000  1.4127888e-001
  1.0400000e+002 -8.8000000e+001 -1.5700425e-001  1.5847773e+000  1.5925355e+000  1.5892844e-001
  1.2000000e+002 -8.8000000e+001 -1.3903610e-001  1.3723651e+000  1.3793901e+000  1.3807642e-001
  1.3600000e+002 -8.8000000e+001 -1.0409427e-001  1.2792732e+000  1.2835013e+000  1.3655967e-001
  1.5200000e+002 -8.8000000e+001 -9.7223328e-002  1.2007152e+000  1.2046450e+000  1.3787301e-001
  1.6800000e+002 -8.8000000e+001 -9.7723880e-002  1.0127558e+000  1.0174597e+000  1.0531118e-001
  1.8400000e+002 -8.8000000e+001 -6.2470328e-002  9.9893888e-001  1.0008903e+000  1.1587733e-001
  2.0000000e+002 -8.8000000e+001 -7.9236140e-002  8.5381203e-001  8.5748081e-001  8.5811136e-002
  2.1600000e+002 -8.8000000e+001 -3.0131772e-002  7.3982987e-001  7.4044322e-001  7.7060935e-002
  2.3200000e+002 -8.8000000e+001 -1.0668240e-001  7.7038287e-001  7.7773447e-001  9.3464492e-002
  2.4800000e+002 -8.8000000e+001 -1.1899505e-001  7.3623697e-001  7.4579133e-001  9.0171199e-002
  2.6400000e+002 -8.8000000e+001 -6.7987539e-002  6.4634503e-001  6.4991092e-001  7.7354966e-002
  2.8000000e+002 -8.8000000e+001 -2.3591814e-001  6.0307733e-001  6.4757983e-001  1.4283331e-001
  2.9600000e+002 -8.8000000e+001 -8.9596350e-002  6.0077411e-001  6.0741834e-001  7.5593710e-002
  3.1200000e+002 -8.8000000e+001 -8.8674397e-002  5.1033097e-001  5.1797765e-001  7.7368381e-002
 -3.1200000e+002 -7.2000000e+001  1.1706435e-003  3.1037254e-001  3.1037474e-001  6.0295968e-002
 -2.9600000e+002 -7.2000000e+001 -8.0238290e-002  6.0148618e-001  6.0681448e-001  6.9734996e-002
 -2.8000000e+002 -7.2000000e+001 -7.4130713e-002  6.7404272e-001  6.7810688e-001  8.2697645e-002
 -2.6400000e+002 -7.2000000e+001 -1.0575098e-001  7.1834130e-001  7.2608367e-001  7.7307429e-002
 -2.4800000e+002 -7.2000000e+001 -1.4071321e-001  7.5518606e-001  7.6818369e-001  9.6212875e-002
 -2.3200000e+002 -7.2000000e+001 -7.5675759e-002  8.1531208e-001  8.1881659e-001  9.0938312e-002
 -2.1600000e+002 -7.2000000e+001 -7.8860992e-002  9.1339516e-001  9.1679320e-001  9.9227609e-002
 -2.0000000e+002 -7.2000000e+001 -9.7157211e-002  9.9248765e-001  9.9723180e-001  1.0813173e-001
 -1.8400000e+002 -7.2000000e+001 -6.4647836e-002  1.0274080e+000  1.0294399e+000  1.1725599e-001
 -1.6800000e+002 -7.2000000e+001 -1.0132148e-001  1.0831867e+000  1.0879152e+000  9.7214094e-002
 -1.5200000e+002 -7.2000000e+001 -4.4161129e-002  1.2334097e+000  1.2342001e+000  1.3248843e-001
 -1.3600000e+002 -7.2000000e+001 -5.4056350e-002  1.2740513e+000  1.2751975e+000  1.3074949e-001
 -1.2000000e+002 -7.2000000e+001 -2.0290396e-002  1.4193200e+000  1.4194650e+000  1.4535719e-001
 -1.0400000e+002 -7.2000000e+001 -5.9977146e-003  1.5081829e+000  1.5081949e+000  1.4768240e-001
 -8.8000000e+001 -7.2000000e+001 -2.3893194e-002  1.6169531e+000  1.6171296e+000  1.6611181e-001
 -7.2000000e+001 -7.2000000e+001  6.2259316e-003  1.7888850e+000  1.7888958e+000  1.8500705e-001
 -5.6000000e+001 -7.2000000e+001 -4.0409462e-002  1.9321611e+000  1.9325836e+000  1.8710782e-001
 -4.0000000e+001 -7.2000000e+001  2.9731863e-002  2.0436994e+000  2.0439156e+000  2.2046607e-001
 -2.4000000e+001 -7.2000000e+001 -5.1559065e-002  2.0532966e+000  2.0539439e+000  2.0821791e-001
 -8.0000000e+000 -7.2000000e+001 -6.9189419e-002  2.0342262e+000  2.0354026e+000  1.9849883e-001
  8.0000000e+000 -7.2000000e+001 -1.0613485e-001  2.0269487e+000  2.0297255e+000  2.2318937e-001
  2.4000000e+001 -7.2000000e+001 -1.4861258e-001  1.9630490e+000  1.9686663e+000  2.2224760e-001
  4.0000000e+001 -7.2000000e+001 -1.2599928e-001  1.7089680e+000  1.7136066e+000  1.8043740e-001
  5.6000000e+001 -7.2000000e+001 -1.2359134e-001  1.7612031e+000  1.7655343e+000  1.8591650e-001
  7.2000000e+001 -7.2000000e+001 -1.3768994e-001  1.8052928e+000  1.8105360e+000  1.9883860e-001
  8.8000000e+001 -7.2000000e+001 -1.5124825e-001  1.6696785e+000  1.6765149e+000  1.6944314e-001
  1.0400000e+002 -7.2000000e+001 -2.0178308e-001  1.4363322e+000  1.4504367e+000  1.4562727e-001
  1.2000000e+002 -7.2000000e+001 -1.6156118e-001  1.4389623e+000  1.4480036e+000  1.5122178e-001
  1.3600000e+002 -7.2000000e+001 -1.1011504e-001  1.2164427e+000  1.2214165e+000  1.2363289e-001
  1.5200000e+002 -7.2000000e+001 -9.4050087e-002  1.1767405e+000  1.1804930e+000  1.3161598e-001
  1.6800000e+002 -7.2000000e+001 -7.4488468e-002  1.0319571e+000  1.0346420e+000  1.1659198e-001
  1.8400000e+002 -7.2000000e+001 -6.1786400e-002  1.0356638e+000  1.0375052e+000  1.1915727e-001
  2.0000000e+002 -7.2000000e+001 -8.1225651e-002  9.3007060e-001  9.3361069e-001  9.8964021e-002
  2.1600000e+002 -7.2000000e+001 -5.5199950e-002  8.0180981e-001  8.0370766e-001  8.6293328e-002
  2.3200000e+002 -7.2000000e+001 -3.8982646e-002  7.8708010e-001  7.8804488e-001  9.6701459e-002
  2.4800000e+002 -7.2000000e+001 -6.8067717e-002  7.5580863e-001  7.5886751e-001  9.2675280e-002
  2.6400000e+002 -7.2000000e+001 -9.7462103e-002  6.5940129e-001  6.6656501e-001  7.0856915e-002
  2.8000000e+002 -7.2000000e+001 -1.0657328e-001  6.4005983e-001  6.4887168e-001  9.6590513e-002
  2.9600000e+002 -7.2000000e+001 -8.6416470e-002  5.6796789e-001  5.7450442e-001  7.8506988e-002
  3.1200000e+002 -7.2000000e+001 -3.2078379e-002  4.5903853e-001  4.6015801e-001  6.1285439e-002
 -3.1200000e+002 -5.6000000e+001 -5.3814060e-004  3.1544655e-001  3.1544701e-001  5.9579581e-002
 -2.9600000e+002 -5.6000000e+001 -6.2031480e-002  6.0782000e-001  6.1097713e-001  7.8086153e-002
 -2.8000000e+002 -5.6000000e+001 -9.3747031e-002  6.7946068e-001  6.8589746e-001  8.2096012e-002
 -2.6400000e+002 -5.6000000e+001 -9.6530704e-002  6.8231429e-001  6.8910882e-001  8.0290222e-002
 -2.4800000e+002 -5.6000000e+001 -8.5318675e-002  7.7502772e-001  7.7970972e-001  8.6814911e-002
 -2.3200000e+002 -5.6000000e+001 -9.2467630e-002  8.7913990e-001  8.8398938e-001  1.0211683e-001
 -2.1600000e+002 -5.6000000e+001 -5.0294863e-002  8.8263086e-001  8.8406267e-001  1.0237574e-001
 -2.0000000e+002 -5.6000000e+001 -6.7499373e-002  8.7421425e-001  8.7681624e-001  8.5318637e-002
 -1.8400000e+002 -5.6000000e+001 -7.2613342e-002  9.9016909e-001  9.9282804e-001  1.1162971e-001
 -1.6800000e+002 -5.6000000e+001 -6.7411487e-002  1.1730504e+000  1.1749857e+000  1.3204796e-001
 -1.5200000e+002 -5.6000000e+001 -5.7115742e-002  1.1916681e+000  1.1930361e+000  1.3193808e-001
 -1.3600000e+002 -5.6000000e+001 -2.4261965e-002  1.3269272e+000  1.3271490e+000  1.3194336e-001
 -1.2000000e+002 -5.6000000e+001 -3.9675974e-002  1.4381132e+000  1.4386604e+000  1.4373520e-001
 -1.0400000e+002 -5.6000000e+001  9.8985965e-003  1.5086465e+000  1.5086790e+000  1.4462939e-001
 -8.8000000e+001 -5.6000000e+001 -2.1732417e-002  1.7539970e+000  1.7541317e+000  1.8380248e-001
 -7.2000000e+001 -5.6000000e+001 -5.8617178e-002  1.8937007e+000  1.8946077e+000  2.0519670e-001
 -5.6000000e+001 -5.6000000e+001 -8.1835034e-003  2.0632426e+000  2.0632588e+000  2.1084966e-001
 -4.0000000e+001 -5.6000000e+001 -1.2718498e-002  2.0446241e+000  2.0446637e+000  1.9669980e-001
 -2.4000000e+001 -5.6000000e+001 -6.0206238e-002  2.1936983e+000  2.1945243e+000  2.2083842e-001
 -8.0000000e+000 -5.6000000e+001 -5.0224792e-002  2.2866243e+000  2.2871759e+000  2.4287583e-001
  8.0000000e+000 -5.6000000e+001 -1.0469133e-001  2.1848063e+000  2.1873131e+000  2.2874087e-001
  2.4000000e+001 -5.6000000e+001 -1.3862277e-001  2.1955468e+000  2.1999187e+000  2.1887453e-001
  4.0000000e+001 -5.6000000e+001 -1.6354674e-001  2.0711282e+000  2.0775754e+000  2.1898548e-001
  5.6000000e+001 -5.6000000e+001 -1.0343247e-001  1.9393753e+000  1.9421315e+000  2.0362071e-001
  7.2000000e+001 -5.6000000e+001 -1.6437772e-001  1.8054348e+000  1.8129024e+000  1.9249050e-001
  8.8000000e+001 -5.6000000e+001 -8.1648064e-002  1.6175587e+000  1.6196180e+000  1.5989226e-001
  1.0400000e+002 -5.6000000e+001 -1.1113048e-001  1.4784385e+000  1.4826093e+000  1.4797532e-001
  1.2000000e+002 -5.6000000e+001 -1.2886713e-001  1.3741072e+000  1.3801367e+000  1.4769789e-001
  1.3600000e+002 -5.6000000e+001 -9.4678688e-002  1.2344745e+000  1.2380999e+000  1.2354701e-001
  1.5200000e+002 -5.6000000e+001 -1.0100274e-001  1.1864031e+000  1.1906947e+000  1.2303488e-001
  1.6800000e+002 -5.6000000e+001 -1.1438718e-001  1.1131068e+000  1.1189688e+000  1.1936543e-001
  1.8400000e+002 -5.6000000e+001 -3.3273456e-002  1.0013333e+000  1.0018860e+000  1.0986886e-001
  2.0000000e+002 -5.6000000e+001 -8.3141241e-002  9.3416732e-001  9.3785982e-001  1.0923280e-001
  2.1600000e+002 -5.6000000e+001 -6.4632529e-002  8.7221408e-001  8.7460549e-001  9.8698590e-002
  2.3200000e+002 -5.6000000e+001 -6.6470235e-002  8.8054458e-001  8.8304985e-001  1.0537501e-001
  2.4800000e+002 -5.6000000e+001 -9.0193939e-002  7.4002403e-001  7.4550017e-001  7.9496151e-002
  2.6400000e+002 -5.6000000e+001 -4.8894888e-002  7.3231826e-001  7.3394874e-001  8.3680369e-002
  2.8000000e+002 -5.6000000e+001 -5.4209067e-002  6.4223824e-001  6.4452198e-001  8.1532298e-002
  2.9600000e+002 -5.6000000e+001  2.2888430e-003  5.7182527e-001  5.7182985e-001  7.8725726e-002
  3.1200000e+002 -5.6000000e+001 -3.1812885e-002  5.1090924e-001  5.1189873e-001  6.9550547e-002
 -3.1200000e+002 -4.0000000e+001  3.2268452e-002  2.9429741e-001  2.9606117e-001  5.6930045e-002
 -2.9600000e+002 -4.0000000e+001 -1.1838739e-001  6.0169251e-001  6.1322871e-001  7.5080751e-002
 -2.8000000e+002 -4.0000000e+001 -8.6255349e-002  6.1202190e-001  6.1807021e-001  6.9400942e-002
 -2.6400000e+002 -4.0000000e+001 -5.9787974e-002  7.1768793e-001  7.2017399e-001  7.2415499e-002
 -2.4800000e+002 -4.0000000e+001 -7.6317488e-002  8.0658195e-001  8.1018443e-001  9.5658272e-002
 -2.3200000e+002 -4.0000000e+001 -9.2152425e-002  8.3206767e-001  8.3715511e-001  9.2392512e-002
 -2.1600000e+002 -4.0000000e+001 -1.0863573e-001  8.8239338e-001  8.8905557e-001  1.0258216e-001
 -2.0000000e+002 -4.0000000e+001 -8.8013307e-002  9.1626953e-001  9.2048693e-001  1.0863391e-001
 -1.8400000e+002 -4.0000000e+001 -9.1768060e-002  1.0311600e+000  1.0352354e+000  1.0842662e-001
 -1.6800000e+002 -4.0000000e+001 -8.3893904e-002  1.0870457e+000  1.0902782e+000  1.1034602e-001
 -1.5200000e+002 -4.0000000e+001 -7.9826529e-002  1.2123550e+000  1.2149802e+000  1.3094595e-001
 -1.3600000e+002 -4.0000000e+001 -1.1633864e-001  1.3112849e+000  1.3164356e+000  1.4492407e-001
 -1.2000000e+002 -4.0000000e+001 -4.0225193e-002  1.4971769e+000  1.4977172e+000  1.6069995e-001
 -1.0400000e+002 -4.0000000e+001 -5.2803204e-002  1.5605592e+000  1.5614523e+000  1.6000317e-001
 -8.8000000e+001 -4.0000000e+001 -1.7181871e-002  1.7309158e+000  1.7310011e+000  1.7670910e-001
 -7.2000000e+001 -4.0000000e+001  1.0576319e-002  1.8803041e+000  1.8803339e+000  1.8685865e-001
 -5.6000000e+001 -4.0000000e+001 -3.5881202e-002  2.1316778e+000  2.1319798e+000  2.0827771e-001
 -4.0000000e+001 -4.0000000e+001 -6.3677922e-003  2.3133491e+000  2.3133578e+000  2.5769428e-001
 -2.4000000e+001 -4.0000000e+001 -4.4430532e-002  2.4967407e+000  2.4971360e+000  2.5736512e-001
 -8.0000000e+000 -4.0000000e+001 -5.2689759e-002  2.4769929e+000  2.4775533e+000  2.9393041e-001
  8.0000000e+000 -4.0000000e+001 -1.3562001e-001  2.4082505e+000  2.4120662e+000  2.8012593e-001
  2.4000000e+001 -4.0000000e+001 -1.2463965e-001  2.2519095e+000  2.2553562e+000  2.3070856e-001
  4.0000000e+001 -4.0000000e+001 -1.3603430e-001  2.1346694e+000  2.1389995e+000  2.2758357e-001
  5.6000000e+001 -4.0000000e+001 -1.4636487e-001  1.9153952e+000  1.9209793e+000  2.3154717e-001
  7.2000000e+001 -4.0000000e+001 -1.4548226e-001  1.9904240e+000  1.9957336e+000  2.1392331e-001
  8.8000000e+001 -4.0000000e+001 -1.0564445e-001  1.7428612e+000  1.7460601e+000  1.7110225e-001
  1.0400000e+002 -4.0000000e+001 -1.0846403e-001  1.5757087e+000  1.5794373e+000  1.6050279e-001
  1.2000000e+002 -4.0000000e+001 -7.9721772e-002  1.4758171e+000  1.4779688e+000  1.5418887e-001
  1.3600000e+002 -4.0000000e+001 -9.1795676e-002  1.3577306e+000  1.3608302e+000  1.3981492e-001
  1.5200000e+002 -4.0000000e+001 -3.7568691e-002  1.2136899e+000  1.2142712e+000  1.2670124e-001
  1.6800000e+002 -4.0000000e+001 -1.1650213e-001  1.1178608e+000  1.1239153e+000  1.2821458e-001
  1.8400000e+002 -4.0000000e+001 -7.5976613e-002  9.9537812e-001  9.9827353e-001  1.0456716e-001
  2.0000000e+002 -4.0000000e+001 -3.5630359e-002  9.4678584e-001  9.4745604e-001  1.1593055e-001
  2.1600000e+002 -4.0000000e+001 -5.7316639e-002  8.6227422e-001  8.6417708e-001  9.3200413e-002
  2.3200000e+002 -4.0000000e+001 -3.0779511e-002  8.7057812e-001  8.7112206e-001  1.0640595e-001
  2.4800000e+002 -4.0000000e+001 -8.0989459e-002  8.1572314e-001  8.1973382e-001  9.3619233e-002
  2.6400000e+002 -4.0000000e+001 -3.5590145e-002  6.9125504e-001  6.9217063e-001  7.7834208e-002
  2.8000000e+002 -4.0000000e+001 -6.7119187e-002  7.1597519e-001  7.1911436e-001  8.6960952e-002
  2.9600000e+002 -4.0000000e+001 -3.3453358e-002  6.8338185e-001  6.8420018e-001  8.1515044e-002
  3.1200000e+002 -4.0000000e+001 -4.9898174e-002  5.7850038e-001  5.8064836e-001  8.2010748e-002
 -3.1200000e+002 -2.4000000e+001 -9.6705271e-003  3.5204624e-001  3.5217904e-001  6.8792666e-002
 -2.9600000e+002 -2.4000000e+001 -1.3347127e-001  6.0233388e-001  6.1694463e-001  8.4393440e-002
 -2.8000000e+002 -2.4000000e+001 -7.6877386e-002  6.2201768e-001  6.2675045e-001  7.8327200e-002
 -2.6400000e+002 -2.4000000e+001 -7.7994087e-002  6.7078221e-001  6.7530130e-001  7.7022859e-002
 -2.4800000e+002 -2.4000000e+001 -1.2595541e-001  7.8227996e-001  7.9235517e-001  9.6480424e-002
 -2.3200000e+002 -2.4000000e+001 -8.5423428e-002  8.6339708e-001  8.6761263e-001  1.0803239e-001
 -2.1600000e+002 -2.4000000e+001 -1.1310922e-001  9.0937930e-001  9.1638660e-001  1.0652704e-001
 -2.0000000e+002 -2.4000000e+001 -7.5188006e-002  9.8019225e-001  9.8307176e-001  1.1800326e-001
 -1.8400000e+002 -2.4000000e+001 -7.1789563e-002  1.0086914e+000  1.0112428e+000  1.1842496e-001
 -1.6800000e+002 -2.4000000e+001 -9.1942315e-002  1.2893114e+000  1.2925855e+000  1.3034621e-001
 -1.5200000e+002 -2.4000000e+001 -8.7732496e-002  1.3398431e+000  1.3427124e+000  1.5951597e-001
 -1.3600000e+002 -2.4000000e+001 -9.0237426e-002  1.3178383e+000  1.3209242e+000  1.4411421e-001
 -1.2000000e+002 -2.4000000e+001 -1.0686721e-001  1.4681680e+000  1.4720523e+000  1.5306098e-001
 -1.0400000e+002 -2.4000000e+001 -4.3206117e-002  1.6002993e+000  1.6008824e+000  1.5384960e-001
 -8.8000000e+001 -2.4000000e+001 -3.0941141e-002  1.6731874e+000  1.6734735e+000  1.6390855e-001
 -7.2000000e+001 -2.4000000e+001 -6.8083174e-002  1.8849569e+000  1.8861861e+000  1.9480631e-001
 -5.6000000e+001 -2.4000000e+001 -1.9375522e-002  2.0384851e+000  2.0385772e+000  2.1109733e-001
 -4.0000000e+001 -2.4000000e+001 -1.6122725e-002  2.3746071e+000  2.3746619e+000  2.6305044e-001
 -2.4000000e+001 -2.4000000e+001 -8.0195310e-002  2.5504221e+000  2.5516826e+000  2.7560881e-001
 -8.0000000e+000 -2.4000000e+001 -8.2666800e-002  2.8546059e+000  2.8558026e+000  3.6657994e-001
  8.0000000e+000 -2.4000000e+001 -9.5562630e-002  2.7077428e+000  2.7094286e+000  3.6926722e-001
  2.4000000e+001 -2.4000000e+001 -1.1924045e-001  2.4345867e+000  2.4375050e+000  2.4612092e-001
  4.0000000e+001 -2.4000000e+001 -1.2320800e-001  2.2308426e+000  2.2342423e+000  2.3698100e-001
  5.6000000e+001 -2.4000000e+001 -1.1306939e-001  1.9544102e+000  1.9576782e+000  2.1911485e-001
  7.2000000e+001 -2.4000000e+001 -9.8768871e-002  1.8826319e+000  1.8852210e+000  1.9298971e-001
  8.8000000e+001 -2.4000000e+001 -9.6495694e-002  1.6272825e+000  1.6301410e+000  1.5462257e-001
  1.0400000e+002 -2.4000000e+001 -8.2485075e-002  1.4849292e+000  1.4872184e+000  1.3498362e-001
  1.2000000e+002 -2.4000000e+001 -7.6907972e-002  1.4531068e+000  1.4551406e+000  1.5056092e-001
  1.3600000e+002 -2.4000000e+001 -5.5548821e-002  1.2511125e+000  1.2523451e+000  1.2116107e-001
  1.5200000e+002 -2.4000000e+001 -8.1792936e-002  1.0805861e+000  1.0836772e+000  1.1398835e-001
  1.6800000e+002 -2.4000000e+001 -5.7891966e-002  1.0775954e+000  1.0791494e+000  1.2613242e-001
  1.8400000e+002 -2.4000000e+001 -6.9344856e-002  1.0089285e+000  1.0113087e+000  1.0995633e-001
  2.0000000e+002 -2.4000000e+001 -6.4771259e-003  9.4163509e-001  9.4165736e-001  1.0922987e-001
  2.1600000e+002 -2.4000000e+001 -5.1523633e-002  9.3080770e-001  9.3223262e-001  1.1743923e-001
  2.3200000e+002 -2.4000000e+001 -5.5202808e-003  8.5441583e-001  8.5443367e-001  1.1169548e-001
  2.4800000e+002 -2.4000000e+001 -2.0005975e-002  8.2155627e-001  8.2179982e-001  9.8046911e-002
  2.6400000e+002 -2.4000000e+001 -6.7943390e-002  7.2238720e-001  7.2557534e-001  8.4398910e-002
  2.8000000e+002 -2.4000000e+001 -9.3670673e-002  6.5073531e-001  6.5744250e-001  7.7387215e-002
  2.9600000e+002 -2.4000000e+001 -7.1376896e-002  5.8216982e-001  5.8652908e-001  6.5616672e-002
  3.1200000e+002 -2.4000000e+001 -2.0599239e-002  5.4058802e-001  5.4098035e-001  7.0974685e-002
 -3.1200000e+002 -8.0000000e+000  7.3624427e-003  3.3050475e-001  3.3058675e-001  6.4466420e-002
 -2.9600000e+002 -8.0000000e+000 -9.0227776e-002  6.3025431e-001  6.3668010e-001  8.7077803e-002
 -2.8000000e+002 -8.0000000e+000 -9.9822927e-002  6.1918329e-001  6.2717825e-001  6.6920268e-002
 -2.6400000e+002 -8.0000000e+000 -1.0757888e-001  6.9918011e-001  7.0740797e-001  8.3766811e-002
 -2.4800000e+002 -8.0000000e+000 -1.1805069e-001  7.4684153e-001  7.5611390e-001  9.0709136e-002
 -2.3200000e+002 -8.0000000e+000 -8.3475380e-002  8.5658880e-001  8.6064656e-001  9.2139635e-002
 -2.1600000e+002 -8.0000000e+000 -7.7357515e-002  9.1421320e-001  9.1748022e-001  1.0557125e-001
 -2.0000000e+002 -8.0000000e+000 -5.0270234e-002  1.0739449e+000  1.0751208e+000  1.1069008e-001
 -1.8400000e+002 -8.0000000e+000 -5.5982604e-002  1.0457506e+000  1.0472480e+000  1.1727411e-001
 -1.6800000e+002 -8.0000000e+000 -1.0320600e-001  1.2047227e+000  1.2091353e+000  1.2910045e-001
 -1.5200000e+002 -8.0000000e+000 -1.0774862e-001  1.3702571e+000  1.3744869e+000  1.4878045e-001
 -1.3600000e+002 -8.0000000e+000 -7.5903593e-002  1.3261162e+000  1.3282867e+000  1.3938730e-001
 -1.2000000e+002 -8.0000000e+000 -1.1204543e-001  1.4425719e+000  1.4469167e+000  1.4459309e-001
 -1.0400000e+002 -8.0000000e+000 -6.4872047e-002  1.6039463e+000  1.6052577e+000  1.6066597e-001
 -8.8000000e+001 -8.0000000e+000 -6.7770004e-002  1.5808473e+000  1.5822992e+000  1.5645550e-001
 -7.2000000e+001 -8.0000000e+000 -6.0452756e-002  1.8727138e+000  1.8736893e+000  2.0215277e-001
 -5.6000000e+001 -8.0000000e+000 -1.1330016e-001  2.1434418e+000  2.1464342e+000  2.1879776e-001
 -4.0000000e+001 -8.0000000e+000 -7.4877785e-002  2.3621978e+000  2.3633842e+000  2.5149135e-001
 -2.4000000e+001 -8.0000000e+000 -1.0490344e-001  2.6633269e+000  2.6653921e+000  2.7387551e-001
 -8.0000000e+000 -8.0000000e+000 -8.9788742e-002  2.7378488e+000  2.7393208e+000  2.9297306e-001
  8.0000000e+000 -8.0000000e+000 -5.6629610e-002  2.6452277e+000  2.6458338e+000  2.8108148e-001
  2.4000000e+001 -8.0000000e+000 -8.5469053e-002  2.4840840e+000  2.4855539e+000  2.5614835e-001
  4.0000000e+001 -8.0000000e+000 -5.7710859e-002  2.4505732e+000  2.4512526e+000  2.5636657e-001
  5.6000000e+001 -8.0000000e+000 -8.6136086e-002  2.0676190e+000  2.0694124e+000  2.0181118e-001
  7.2000000e+001 -8.0000000e+000 -7.7762536e-002  1.8661700e+000  1.8677895e+000  1.7875643e-001
  8.8000000e+001 -8.0000000e+000 -1.0925389e-001  1.8015487e+000  1.8048585e+000  1.7269813e-001
  1.0400000e+002 -8.0000000e+000 -9.6553603e-002  1.5286881e+000  1.5317343e+000  1.5330694e-001
  1.2000000e+002 -8.0000000e+000 -3.5328138e-002  1.4657096e+000  1.4661353e+000  1.5130615e-001
  1.3600000e+002 -8.0000000e+000 -5.1126968e-002  1.3244947e+000  1.3254811e+000  1.2970259e-001
  1.5200000e+002 -8.0000000e+000 -1.2417865e-001  1.2225193e+000  1.2288099e+000  1.3085383e-001
  1.6800000e+002 -8.0000000e+000 -8.4209345e-003  1.1350094e+000  1.1350406e+000  1.2772974e-001
  1.8400000e+002 -8.0000000e+000 -2.8005549e-002  1.0752501e+000  1.0756147e+000  1.2678130e-001
  2.0000000e+002 -8.0000000e+000 -2.4547577e-002  9.3806765e-001  9.3838878e-001  1.0656038e-001
  2.1600000e+002 -8.0000000e+000 -6.3537636e-002  9.3240839e-001  9.3457072e-001  1.0696993e-001
  2.3200000e+002 -8.0000000e+000 -4.2604348e-002  8.4194176e-001  8.4301901e-001  9.7970918e-002
  2.4800000e+002 -8.0000000e+000 -7.8440063e-002  8.2675409e-001  8.3046684e-001  9.8431613e-002
  2.6400000e+002 -8.0000000e+000 -4.0368208e-002  7.6872377e-001  7.6978297e-001  9.2631595e-002
  2.8000000e+002 -8.0000000e+000 -3.0225939e-002  7.0676139e-001  7.0740742e-001  8.5050568e-002
  2.9600000e+002 -8.0000000e+000 -1.0110216e-002  6.3027013e-001  6.3035121e-001  7.5519627e-002
  3.1200000e+002 -8.0000000e+000 -1.7962860e-002  6.1310456e-001  6.1336764e-001  8.6058024e-002
 -3.1200000e+002  8.0000000e+000 -1.7533813e-003  3.2803650e-001  3.2804118e-001  7.2786684e-002
 -2.9600000e+002  8.0000000e+000 -7.7451168e-002  6.4261444e-001  6.4726501e-001  8.3603807e-002
 -2.8000000e+002  8.0000000e+000 -1.2506997e-001  6.7779299e-001  6.8923568e-001  8.5024551e-002
 -2.6400000e+002  8.0000000e+000 -8.3585200e-002  6.6047144e-001  6.6573944e-001  8.2731056e-002
 -2.4800000e+002  8.0000000e+000 -8.5496223e-002  8.3793451e-001  8.4228489e-001  9.5702223e-002
 -2.3200000e+002  8.0000000e+000 -7.9067157e-002  8.5852349e-001  8.6215672e-001  1.0504440e-001
 -2.1600000e+002  8.0000000e+000 -9.3971597e-002  9.5118271e-001  9.5581337e-001  1.0084322e-001
 -2.0000000e+002  8.0000000e+000 -1.1858549e-001  1.0781327e+000  1.0846348e+000  1.2732713e-001
 -1.8400000e+002  8.0000000e+000 -6.5598460e-002  1.1485013e+000  1.1503731e+000  1.3027530e-001
 -1.6800000e+002  8.0000000e+000 -8.5897848e-002  1.1608091e+000  1.1639829e+000  1.1347383e-001
 -1.5200000e+002  8.0000000e+000 -1.1654089e-001  1.2222692e+000  1.2278126e+000  1.1967956e-001
 -1.3600000e+002  8.0000000e+000 -1.1229936e-001  1.4666584e+000  1.4709514e+000  1.5378171e-001
 -1.2000000e+002  8.0000000e+000 -7.3818893e-002  1.4770501e+000  1.4788936e+000  1.5472016e-001
 -1.0400000e+002  8.0000000e+000 -1.2905806e-001  1.6092149e+000  1.6143818e+000  1.6858236e-001
 -8.8000000e+001  8.0000000e+000 -1.2459705e-001  1.7822294e+000  1.7865794e+000  1.9254300e-001
 -7.2000000e+001  8.0000000e+000 -1.2759797e-001  1.9972984e+000  2.0013701e+000  2.0693355e-001
 -5.6000000e+001  8.0000000e+000 -9.7350844e-002  2.2190930e+000  2.2212274e+000  2.2801685e-001
 -4.0000000e+001  8.0000000e+000 -1.4463575e-001  2.4343639e+000  2.4386568e+000  2.5875713e-001
 -2.4000000e+001  8.0000000e+000 -8.4036911e-002  2.6095336e+000  2.6108864e+000  2.9343627e-001
 -8.0000000e+000  8.0000000e+000 -1.1267808e-001  2.8256707e+000  2.8279164e+000  3.5953733e-001
  8.0000000e+000  8.0000000e+000 -7.3368098e-002  2.6738217e+000  2.6748281e+000  2.9095664e-001
  2.4000000e+001  8.0000000e+000 -1.8539215e-002  2.4361413e+000  2.4362119e+000  2.6209631e-001
  4.0000000e+001  8.0000000e+000 -4.2741621e-002  2.3389405e+000  2.3393310e+000  2.5511915e-001
  5.6000000e+001  8.0000000e+000 -7.8598873e-002  2.2467062e+000  2.2480807e+000  2.3909136e-001
  7.2000000e+001  8.0000000e+000 -8.0341654e-002  2.0147057e+000  2.0163070e+000  2.0687976e-001
  8.8000000e+001  8.0000000e+000 -8.5963713e-002  1.7045034e+000  1.7066697e+000  1.7504326e-001
  1.0400000e+002  8.0000000e+000 -5.1273582e-002  1.5705989e+000  1.5714356e+000  1.5580387e-001
  1.2000000e+002  8.0000000e+000 -7.2957546e-002  1.5207143e+000  1.5224634e+000  1.7019561e-001
  1.3600000e+002  8.0000000e+000 -8.4340538e-002  1.2992061e+000  1.3019408e+000  1.3451021e-001
  1.5200000e+002  8.0000000e+000 -7.8306552e-002  1.3227456e+000  1.3250614e+000  1.4407919e-001
  1.6800000e+002  8.0000000e+000 -8.7884278e-002  1.1822271e+000  1.1854891e+000  1.2681327e-001
  1.8400000e+002  8.0000000e+000 -6.5546683e-002  1.0576508e+000  1.0596799e+000  1.2728503e-001
  2.0000000e+002  8.0000000e+000 -6.8876454e-002  9.4521359e-001  9.4771973e-001  9.6445815e-002
  2.1600000e+002  8.0000000e+000 -8.9232742e-002  9.6655692e-001  9.7066717e-001  1.1023415e-001
  2.3200000e+002  8.0000000e+000 -3.1704896e-002  8.1968481e-001  8.2029774e-001  1.0437235e-001
  2.4800000e+002  8.0000000e+000 -8.2718617e-002  8.0466245e-001  8.0890298e-001  9.1559444e-002
  2.6400000e+002  8.0000000e+000 -6.5161251e-002  7.1751463e-001  7.2046737e-001  7.2096772e-002
  2.8000000e+002  8.0000000e+000 -3.8804751e-002  7.0670895e-001  7.0777352e-001  7.9441766e-002
  2.9600000e+002  8.0000000e+000 -4.3350631e-002  6.6084829e-001  6.6226863e-001  7.7394090e-002
  3.1200000e+002  8.0000000e+000 -2.9417850e-002  6.3470012e-001  6.3538150e-001  9.6618677e-002
 -3.1200000e+002  2.4000000e+001 -7.0712127e-003  2.7711061e-001  2.7720081e-001  5.1951971e-002
 -2.9600000e+002  2.4000000e+001 -1.0215170e-001  5.9296942e-001  6.0170400e-001  7.6548413e-002
 -2.8000000e+002  2.4000000e+001 -9.6848616e-002  6.5114506e-001  6.5830809e-001  7.9727870e-002
 -2.6400000e+002  2.4000000e+001 -1.1086969e-001  7.6005316e-001  7.6809693e-001  8.7338348e-002
 -2.4800000e+002  2.4000000e+001 -6.8705968e-002  7.5819766e-001  7.6130428e-001  8.3368112e-002
 -2.3200000e+002  2.4000000e+001 -8.7461493e-002  8.8255217e-001  8.8687532e-001  9.7571515e-002
 -2.1600000e+002  2.4000000e+001 -7.4564049e-002  8.6944600e-001  8.7263746e-001  9.4820501e-002
 -2.0000000e+002  2.4000000e+001 -8.0631732e-002  9.9049228e-001  9.9376880e-001  1.1041406e-001
 -1.8400000e+002  2.4000000e+001 -9.9201843e-002  1.1035990e+000  1.1080486e+000  1.2084122e-001
 -1.6800000e+002  2.4000000e+001 -7.2747791e-002  1.1764473e+000  1.1786944e+000  1.2399652e-001
 -1.5200000e+002  2.4000000e+001 -1.4860137e-001  1.2957267e+000  1.3042201e+000  1.3791367e-001
 -1.3600000e+002  2.4000000e+001 -1.4180497e-001  1.3830061e+000  1.3902570e+000  1.5558145e-001
 -1.2000000e+002  2.4000000e+001 -1.1137276e-001  1.5031438e+000  1.5072641e+000  1.5303018e-001
 -1.0400000e+002  2.4000000e+001 -1.1986865e-001  1.6511188e+000  1.6554642e+000  1.6407453e-001
 -8.8000000e+001  2.4000000e+001 -1.0917739e-001  1.8642329e+000  1.8674271e+000  1.9510362e-001
 -7.2000000e+001  2.4000000e+001 -1.1001583e-001  1.9994402e+000  2.0024646e+000  2.0151874e-001
 -5.6000000e+001  2.4000000e+001 -1.5754251e-001  2.1042177e+000  2.1101070e+000  2.3169212e-001
 -4.0000000e+001  2.4000000e+001 -1.2099009e-001  2.3394419e+000  2.3425685e+000  2.4034024e-001
 -2.4000000e+001  2.4000000e+001 -1.3193137e-001  2.5177084e+000  2.5211627e+000  2.5942752e-001
 -8.0000000e+000  2.4000000e+001 -1.2567786e-001  2.6091497e+000  2.6121748e+000  2.9924074e-001
  8.0000000e+000  2.4000000e+001 -8.6705037e-002  2.5293760e+000  2.5308616e+000  2.9776122e-001
  2.4000000e+001  2.4000000e+001 -1.2095300e-002  2.4281372e+000  2.4281674e+000  2.7016048e-001
  4.0000000e+001  2.4000000e+001 -8.2333326e-002  2.2377832e+000  2.2392973e+000  2.3045963e-001
  5.6000000e+001  2.4000000e+001 -5.8780593e-002  2.1236689e+000  2.1244823e+000  2.1701883e-001
  7.2000000e+001  2.4000000e+001 -4.8965839e-002  1.9015558e+000  1.9021861e+000  2.0150920e-001
  8.8000000e+001  2.4000000e+001 -6.7610985e-002  1.8149656e+000  1.8162245e+000  2.0206127e-001
  1.0400000e+002  2.4000000e+001 -8.1620383e-002  1.4437162e+000  1.4460216e+000  1.4271311e-001
  1.2000000e+002  2.4000000e+001 -6.3765827e-002  1.4410908e+000  1.4425009e+000  1.5124284e-001
  1.3600000e+002  2.4000000e+001 -4.2512394e-002  1.4249863e+000  1.4256203e+000  1.5636653e-001
  1.5200000e+002  2.4000000e+001 -5.9373886e-002  1.2224328e+000  1.2238739e+000  1.1650081e-001
  1.6800000e+002  2.4000000e+001 -8.0550977e-002  1.1480973e+000  1.1509196e+000  1.2032390e-001
  1.8400000e+002  2.4000000e+001 -4.1662266e-002  1.1021167e+000  1.1029039e+000  1.2852455e-001
  2.0000000e+002  2.4000000e+001 -6.4002409e-002  9.7076198e-001  9.7286953e-001  1.0429184e-001
  2.1600000e+002  2.4000000e+001 -1.0389177e-001  9.2497523e-001  9.3079143e-001  1.0245158e-001
  2.3200000e+002  2.4000000e+001 -5.3182888e-002  8.6949945e-001  8.7112439e-001  8.9790721e-002
  2.4800000e+002  2.4000000e+001 -5.5225479e-002  7.6570861e-001  7.6769755e-001  8.2765674e-002
  2.6400000e+002  2.4000000e+001 -5.0603830e-002  7.7583805e-001  7.7748661e-001  8.6434947e-002
  2.8000000e+002  2.4000000e+001 -7.0256156e-002  7.0851096e-001  7.1198575e-001  7.6735438e-002
  2.9600000e+002  2.4000000e+001 -2.8371461e-002  7.0653674e-001  7.0710614e-001  8.8347184e-002
  3.1200000e+002  2.4000000e+001 -1.2139624e-002  5.3000938e-001  5.3014838e-001  7.1126891e-002
 -3.1200000e+002  4.0000000e+001  1.5480081e-002  2.9936334e-001  2.9976331e-001  4.9840252e-002
 -2.9600000e+002  4.0000000e+001 -5.9478545e-002  6.2813357e-001  6.3094333e-001  8.1347664e-002
 -2.8000000e+002  4.0000000e+001 -8.4117133e-002  6.4248111e-001  6.4796425e-001  7.1883292e-002
 -2.6400000e+002  4.0000000e+001 -9.4888321e-002  7.1839295e-001  7.2463247e-001  7.1272001e-002
 -2.4800000e+002  4.0000000e+001 -8.5119609e-002  8.1540054e-001  8.1983132e-001  9.2265498e-002
 -2.3200000e+002  4.0000000e+001 -9.2340323e-002  8.4703785e-001  8.5205625e-001  9.7249545e-002
 -2.1600000e+002  4.0000000e+001 -7.7192612e-002  9.3917616e-001  9.4234312e-001  1.0224983e-001
 -2.0000000e+002  4.0000000e+001 -6.7630540e-002  9.8046897e-001  9.8279870e-001  1.1503126e-001
 -1.8400000e+002  4.0000000e+001 -8.9176885e-002  1.0722226e+000  1.0759246e+000  1.3060899e-001
 -1.6800000e+002  4.0000000e+001 -8.3143670e-002  1.2109874e+000  1.2138383e+000  1.3574904e-001
 -1.5200000e+002  4.0000000e+001 -1.0954041e-001  1.3302479e+000  1.3347504e+000  1.3821162e-001
 -1.3600000e+002  4.0000000e+001 -1.4309364e-001  1.4523201e+000  1.4593524e+000  1.5391905e-001
 -1.2000000e+002  4.0000000e+001 -1.4537683e-001  1.4756614e+000  1.4828051e+000  1.6891373e-001
 -1.0400000e+002  4.0000000e+001 -1.2690357e-001  1.5890038e+000  1.5940633e+000  1.7585859e-001
 -8.8000000e+001  4.0000000e+001 -1.3631265e-001  1.8454621e+000  1.8504895e+000  1.9863630e-001
 -7.2000000e+001  4.0000000e+001 -1.4891463e-001  1.9834718e+000  1.9890540e+000  2.1945010e-001
 -5.6000000e+001  4.0000000e+001 -1.2827527e-001  2.1444499e+000  2.1482830e+000  2.2227763e-001
 -4.0000000e+001  4.0000000e+001 -1.8684642e-001  2.2041449e+000  2.2120502e+000  2.2451036e-001
 -2.4000000e+001  4.0000000e+001 -9.2183882e-002  2.4261331e+000  2.4278837e+000  2.5772313e-001
 -8.0000000e+000  4.0000000e+001 -9.4681535e-002  2.3200860e+000  2.3220171e+000  2.4683778e-001
  8.0000000e+000  4.0000000e+001 -9.8639746e-002  2.4011641e+000  2.4031893e+000  2.7703805e-001
  2.4000000e+001  4.0000000e+001 -4.3955963e-002  2.4191346e+000  2.4195339e+000  2.4587405e-001
  4.0000000e+001  4.0000000e+001 -6.4607042e-002  2.2974957e+000  2.2984040e+000  2.2739147e-001
  5.6000000e+001  4.0000000e+001 -7.3387142e-002  2.0599876e+000  2.0612944e+000  2.1295746e-001
  7.2000000e+001  4.0000000e+001 -5.8276347e-002  2.0132207e+000  2.0140640e+000  2.0257041e-001
  8.8000000e+001  4.0000000e+001 -3.1520897e-002  1.6991723e+000  1.6994647e+000  1.7451897e-001
  1.0400000e+002  4.0000000e+001 -2.9504226e-002  1.6569658e+000  1.6572285e+000  1.7418011e-001
  1.2000000e+002  4.0000000e+001 -4.7108904e-002  1.5379444e+000  1.5386658e+000  1.5899922e-001
  1.3600000e+002  4.0000000e+001 -3.8489847e-002  1.3822731e+000  1.3828089e+000  1.3771474e-001
  1.5200000e+002  4.0000000e+001 -6.5822274e-002  1.2786646e+000  1.2803576e+000  1.4008847e-001
  1.6800000e+002  4.0000000e+001 -6.1192212e-002  1.1145357e+000  1.1162143e+000  1.2387481e-001
  1.8400000e+002  4.0000000e+001 -9.2557942e-002  1.0783194e+000  1.0822845e+000  1.0455543e-001
  2.0000000e+002  4.0000000e+001 -7.6093298e-002  9.5810014e-001  9.6111709e-001  9.7110201e-002
  2.1600000e+002  4.0000000e+001 -7.0958883e-002  9.7193899e-001  9.7452582e-001  1.0310321e-001
  2.3200000e+002  4.0000000e+001 -6.5451905e-002  9.6342269e-001  9.6564343e-001  1.1507198e-001
  2.4800000e+002  4.0000000e+001 -8.4568368e-002  8.4102449e-001  8.4526564e-001  1.0130437e-001
  2.6400000e+002  4.0000000e+001 -4.5200833e-002  7.6350180e-001  7.6483862e-001  8.0283683e-002
  2.8000000e+002  4.0000000e+001 -6.2796160e-002  6.9642925e-001  6.9925465e-001  8.1643620e-002
  2.9600000e+002  4.0000000e+001 -3.0670181e-002  6.4573926e-001  6.4646721e-001  7.8111831e-002
  3.1200000e+002  4.0000000e+001 -5.4956020e-002  6.2355615e-001  6.2597319e-001  9.1042675e-002
 -3.1200000e+002  5.6000000e+001 -1.3093183e-002  2.9166369e-001  2.9195743e-001  5.4275908e-002
 -2.9600000e+002  5.6000000e+001 -5.4294268e-002  6.1065629e-001  6.1306523e-001  7.7008328e-002
 -2.8000000e+002  5.6000000e+001 -7.7174549e-002  6.3596968e-001  6.4063511e-001  7.4919742e-002
 -2.6400000e+002  5.6000000e+001 -8.7413313e-002  7.4333888e-001  7.4846094e-001  8.4376340e-002
 -2.4800000e+002  5.6000000e+001 -1.0267704e-001  8.0096061e-001  8.0751499e-001  9.3020145e-002
 -2.3200000e+002  5.6000000e+001 -8.0343694e-002  8.3486591e-001  8.3872296e-001  9.2611894e-002
 -2.1600000e+002  5.6000000e+001 -7.9514928e-002  9.7930460e-001  9.8252742e-001  1.1472917e-001
 -2.0000000e+002  5.6000000e+001 -8.1318966e-002  1.0488660e+000  1.0520136e+000  1.1739193e-001
 -1.8400000e+002  5.6000000e+001 -1.1591014e-001  1.1102380e+000  1.1162722e+000  1.1854131e-001
 -1.6800000e+002  5.6000000e+001 -1.0523041e-001  1.1310948e+000  1.1359793e+000  1.1414496e-001
 -1.5200000e+002  5.6000000e+001 -1.0170495e-001  1.1896042e+000  1.1939439e+000  1.1498212e-001
 -1.3600000e+002  5.6000000e+001 -1.2767604e-001  1.3797458e+000  1.3856405e+000  1.5122170e-001
 -1.2000000e+002  5.6000000e+001 -1.1646613e-001  1.4574854e+000  1.4621313e+000  1.5551155e-001
 -1.0400000e+002  5.6000000e+001 -1.1982067e-001  1.6114387e+000  1.6158873e+000  1.8480517e-001
 -8.8000000e+001  5.6000000e+001 -1.7700416e-001  1.7136488e+000  1.7227660e+000  1.6927862e-001
 -7.2000000e+001  5.6000000e+001 -1.4970153e-001  1.9141415e+000  1.9199865e+000  2.0907232e-001
 -5.6000000e+001  5.6000000e+001 -1.6344507e-001  2.0575124e+000  2.0639941e+000  2.1145216e-001
 -4.0000000e+001  5.6000000e+001 -1.4054437e-001  2.2430531e+000  2.2474518e+000  2.2181201e-001
 -2.4000000e+001  5.6000000e+001 -1.1055209e-001  2.2515265e+000  2.2542390e+000  2.2648676e-001
 -8.0000000e+000  5.6000000e+001 -9.6197292e-002  2.1846565e+000  2.1867734e+000  2.3290834e-001
  8.0000000e+000  5.6000000e+001 -4.8020269e-002  2.1320777e+000  2.1326184e+000  2.2527464e-001
  2.4000000e+001  5.6000000e+001 -6.6190043e-002  2.2951294e+000  2.2960836e+000  2.2713792e-001
  4.0000000e+001  5.6000000e+001 -5.4902564e-002  2.1863915e+000  2.1870807e+000  2.1356220e-001
  5.6000000e+001  5.6000000e+001 -8.8935739e-002  2.1268842e+000  2.1287428e+000  2.1916686e-001
  7.2000000e+001  5.6000000e+001 -5.3113482e-002  1.9010376e+000  1.9017794e+000  1.8059896e-001
  8.8000000e+001  5.6000000e+001 -4.4512935e-002  1.7099472e+000  1.7105264e+000  1.6683698e-001
  1.0400000e+002  5.6000000e+001 -5.4305175e-002  1.6100244e+000  1.6109400e+000  1.6609161e-001
  1.2000000e+002  5.6000000e+001 -7.5969171e-002  1.5260830e+000  1.5279727e+000  1.5623707e-001
  1.3600000e+002  5.6000000e+001 -3.5296802e-002  1.3213616e+000  1.3218330e+000  1.3882386e-001
  1.5200000e+002  5.6000000e+001 -4.9021347e-002  1.2483908e+000  1.2493529e+000  1.3676771e-001
  1.6800000e+002  5.6000000e+001 -6.6370337e-002  1.2216224e+000  1.2234241e+000  1.3000782e-001
  1.8400000e+002  5.6000000e+001 -5.2106924e-002  1.1297191e+000  1.1309202e+000  1.1991551e-001
  2.0000000e+002  5.6000000e+001 -6.3128583e-002  1.0131051e+000  1.0150700e+000  1.1281137e-001
  2.1600000e+002  5.6000000e+001 -9.7588843e-002  8.8578249e-001  8.9114208e-001  9.1063663e-002
  2.3200000e+002  5.6000000e+001 -8.1354607e-002  8.7145395e-001  8.7524314e-001  8.5842184e-002
  2.4800000e+002  5.6000000e+001 -6.5880424e-002  8.2584933e-001  8.2847290e-001  1.0431335e-001
  2.6400000e+002  5.6000000e+001 -9.3158285e-002  7.1325144e-001  7.1930945e-001  8.3745701e-002
  2.8000000e+002  5.6000000e+001 -3.4685483e-002  7.2440529e-001  7.2523521e-001  8.6132252e-002
  2.9600000e+002  5.6000000e+001 -8.0857431e-002  6.5050394e-001  6.5550996e-001  7.4792534e-002
  3.1200000e+002  5.6000000e+001 -5.5888058e-002  5.9852354e-001  6.0112720e-001  7.7156217e-002
 -3.1200000e+002  7.2000000e+001 -1.9276813e-003  3.2760855e-001  3.2761422e-001  5.5716352e-002
 -2.9600000e+002  7.2000000e+001 -3.9630764e-002  6.1066584e-001  6.1195046e-001  7.7511361e-002
 -2.8000000e+002  7.2000000e+001 -4.6739117e-002  7.1698172e-001  7.1850353e-001  8.9869133e-002
 -2.6400000e+002  7.2000000e+001 -6.7079957e-002  6.9400938e-001  6.9724367e-001  7.2865509e-002
 -2.4800000e+002  7.2000000e+001 -5.1167327e-002  8.2266287e-001  8.2425257e-001  9.3803440e-002
 -2.3200000e+002  7.2000000e+001 -8.8219276e-002  8.2657640e-001  8.3127082e-001  8.8434785e-002
 -2.1600000e+002  7.2000000e+001 -9.6598200e-002  9.6152475e-001  9.6636487e-001  1.0684649e-001
 -2.0000000e+002  7.2000000e+001 -6.1519222e-002  1.0943598e+000  1.0960876e+000  1.2113433e-001
 -1.8400000e+002  7.2000000e+001 -1.1787492e-001  1.1150425e+000  1.1212557e+000  1.2501400e-001
 -1.6800000e+002  7.2000000e+001 -1.4433066e-001  1.1922499e+000  1.2009543e+000  1.2968780e-001
 -1.5200000e+002  7.2000000e+001 -1.2796750e-001  1.3156323e+000  1.3218412e+000  1.3968020e-001
 -1.3600000e+002  7.2000000e+001 -1.3928855e-001  1.4087942e+000  1.4156633e+000  1.4537744e-001
 -1.2000000e+002  7.2000000e+001 -1.5648538e-001  1.4512843e+000  1.4596965e+000  1.5109355e-001
 -1.0400000e+002  7.2000000e+001 -1.4480681e-001  1.5906056e+000  1.5971835e+000  1.5603593e-001
 -8.8000000e+001  7.2000000e+001 -1.4009851e-001  1.6030792e+000  1.6091894e+000  1.6741875e-001
 -7.2000000e+001  7.2000000e+001 -1.4290336e-001  1.9384791e+000  1.9437393e+000  1.9709738e-001
 -5.6000000e+001  7.2000000e+001 -9.6862594e-002  1.9604240e+000  1.9628154e+000  2.0509525e-001
 -4.0000000e+001  7.2000000e+001 -1.2544469e-001  2.1588089e+000  2.1624505e+000  2.1713793e-001
 -2.4000000e+001  7.2000000e+001 -1.3777110e-001  2.0018047e+000  2.0065401e+000  1.8722917e-001
 -8.0000000e+000  7.2000000e+001 -8.3574880e-002  2.0659583e+000  2.0676480e+000  2.2547760e-001
  8.0000000e+000  7.2000000e+001 -6.8958261e-002  2.0788815e+000  2.0800249e+000  1.9840001e-001
  2.4000000e+001  7.2000000e+001 -7.4860660e-002  2.0459256e+000  2.0472947e+000  1.9258678e-001
  4.0000000e+001  7.2000000e+001 -2.8657516e-002  2.0221143e+000  2.0223174e+000  1.9001794e-001
  5.6000000e+001  7.2000000e+001 -6.6270011e-002  1.9427767e+000  1.9439066e+000  1.9049635e-001
  7.2000000e+001  7.2000000e+001 -4.2572856e-002  1.7953680e+000  1.7958726e+000  1.7644709e-001
  8.8000000e+001  7.2000000e+001 -5.7735009e-002  1.7903098e+000  1.7912405e+000  1.8384864e-001
  1.0400000e+002  7.2000000e+001 -5.1652782e-002  1.6761266e+000  1.6769223e+000  1.7764746e-001
  1.2000000e+002  7.2000000e+001 -3.7771851e-002  1.5437859e+000  1.5442479e+000  1.6386784e-001
  1.3600000e+002  7.2000000e+001 -5.8099015e-002  1.2885993e+000  1.2899084e+000  1.2818463e-001
  1.5200000e+002  7.2000000e+001 -5.0625027e-002  1.2555078e+000  1.2565281e+000  1.4060731e-001
  1.6800000e+002  7.2000000e+001 -4.5029873e-002  1.2595057e+000  1.2603104e+000  1.4646176e-001
  1.8400000e+002  7.2000000e+001 -8.2650844e-002  1.1204815e+000  1.1235256e+000  1.2374188e-001
  2.0000000e+002  7.2000000e+001 -7.3366144e-002  1.0416628e+000  1.0442433e+000  1.0756072e-001
  2.1600000e+002  7.2000000e+001 -7.8141308e-002  9.9367572e-001  9.9674345e-001  1.0744349e-001
  2.3200000e+002  7.2000000e+001 -5.6052655e-002  8.7084282e-001  8.7264489e-001  9.7275621e-002
  2.4800000e+002  7.2000000e+001 -2.8466055e-002  7.9759748e-001  7.9810529e-001  9.5616543e-002
  2.6400000e+002  7.2000000e+001 -9.2616763e-002  7.8286160e-001  7.8832110e-001  8.7275216e-002
  2.8000000e+002  7.2000000e+001 -8.6232002e-002  6.6838367e-001  6.7392335e-001  7.9794707e-002
  2.9600000e+002  7.2000000e+001 -5.7443937e-002  6.2271716e-001  6.2536107e-001  7.3992825e-002
  3.1200000e+002  7.2000000e+001 -5.3006022e-002  5.5796824e-001  5.6048033e-001  7.5400903e-002
 -3.1200000e+002  8.8000000e+001  2.2558184e-002  2.7757041e-001  2.7848555e-001  5.6496229e-002
 -2.9600000e+002  8.8000000e+001 -8.3287760e-002  6.4564227e-001  6.5099216e-001  7.4309067e-002
 -2.8000000e+002  8.8000000e+001 -8.4571921e-002  6.3613524e-001  6.4173239e-001  7.2053003e-002
 -2.6400000e+002  8.8000000e+001 -8.2565994e-002  7.2489320e-001  7.2958022e-001  7.9305761e-002
 -2.4800000e+002  8.8000000e+001 -7.0356227e-002  7.9965984e-001  8.0274894e-001  9.1809500e-002
 -2.3200000e+002  8.8000000e+001 -3.4665992e-002  8.7461730e-001  8.7530404e-001  9.7238823e-002
 -2.1600000e+002  8.8000000e+001 -2.0204488e-002  8.9240359e-001  8.9263228e-001  8.9669646e-002
 -2.0000000e+002  8.8000000e+001 -8.6792599e-002  9.6793779e-001  9.7182124e-001  1.0333589e-001
 -1.8400000e+002  8.8000000e+001 -1.3605719e-001  1.1340940e+000  1.1422262e+000  1.2883341e-001
 -1.6800000e+002  8.8000000e+001 -1.3440645e-001  1.1590147e+000  1.1667820e+000  1.3082524e-001
 -1.5200000e+002  8.8000000e+001 -1.3054363e-001  1.1674126e+000  1.1746888e+000  1.2058108e-001
 -1.3600000e+002  8.8000000e+001 -1.1443575e-001  1.3725362e+000  1.3772985e+000  1.4443245e-001
 -1.2000000e+002  8.8000000e+001 -1.3892084e-001  1.5607858e+000  1.5669560e+000  1.5223139e-001
 -1.0400000e+002  8.8000000e+001 -1.6030726e-001  1.5334403e+000  1.5417969e+000  1.5833109e-001
 -8.8000000e+001  8.8000000e+001 -1.1676260e-001  1.6753097e+000  1.6793737e+000  1.5321542e-001
 -7.2000000e+001  8.8000000e+001 -1.4195916e-001  1.7597600e+000  1.7654766e+000  1.7423853e-001
 -5.6000000e+001  8.8000000e+001 -1.4565516e-001  1.8276910e+000  1.8334857e+000  1.9053754e-001
 -4.0000000e+001  8.8000000e+001 -9.2367441e-002  1.9063236e+000  1.9085601e+000  1.7985372e-001
 -2.4000000e+001  8.8000000e+001 -1.4160286e-001  1.9185408e+000  1.9237594e+000  1.7889400e-001
 -8.0000000e+000  8.8000000e+001 -1.0534103e-001  1.7975064e+000  1.8005904e+000  1.7313042e-001
  8.0000000e+000  8.8000000e+001 -8.9325279e-002  1.9256837e+000  1.9277544e+000  2.1143357e-001
  2.4000000e+001  8.8000000e+001 -6.5024744e-002  1.8644683e+000  1.8656018e+000  1.7338703e-001
  4.0000000e+001  8.8000000e+001 -5.2517839e-002  1.9710703e+000  1.9717699e+000  1.9015912e-001
  5.6000000e+001  8.8000000e+001 -4.0930273e-002  1.9393334e+000  1.9397653e+000  1.9898471e-001
  7.2000000e+001  8.8000000e+001 -5.6073007e-002  1.7016809e+000  1.7026045e+000  1.6879260e-001
  8.8000000e+001  8.8000000e+001 -5.0447251e-002  1.7234404e+000  1.7241785e+000  1.7256076e-001
  1.0400000e+002  8.8000000e+001 -7.1075474e-002  1.5445786e+000  1.5462131e+000  1.5225227e-001
  1.2000000e+002  8.8000000e+001 -1.6904112e-002  1.4521062e+000  1.4522046e+000  1.5138344e-001
  1.3600000e+002  8.8000000e+001 -5.0648697e-002  1.3351130e+000  1.3360734e+000  1.3874955e-001
  1.5200000e+002  8.8000000e+001 -6.3731471e-002  1.2233527e+000  1.2250117e+000  1.3579336e-001
  1.6800000e+002  8.8000000e+001 -5.5504373e-002  1.1355880e+000  1.1369437e+000  1.2635691e-001
  1.8400000e+002  8.8000000e+001 -7.6315189e-002  1.0074498e+000  1.0103362e+000  1.1178368e-001
  2.0000000e+002  8.8000000e+001 -1.1528887e-001  1.0067593e+000  1.0133390e+000  1.1396554e-001
  2.1600000e+002  8.8000000e+001 -6.9899949e-002  9.9623062e-001  9.9867986e-001  1.1305951e-001
  2.3200000e+002  8.8000000e+001 -9.9687459e-002  9.0914154e-001  9.1459058e-001  9.7422986e-002
  2.4800000e+002  8.8000000e+001 -9.2150198e-002  8.5851594e-001  8.6344732e-001  9.7833138e-002
  2.6400000e+002  8.8000000e+001 -9.8850559e-002  7.2607932e-001  7.3277733e-001  9.7768448e-002
  2.8000000e+002  8.8000000e+001 -5.7467508e-002  6.7849691e-001  6.8092626e-001  8.1319857e-002
  2.9600000e+002  8.8000000e+001 -5.3774038e-002  7.1718285e-001  7.1919600e-001  8.7780859e-002
  3.1200000e+002  8.8000000e+001 -7.8989781e-002  5.8479641e-001  5.9010696e-001  7.4157984e-002
 -3.1200000e+002  1.0400000e+002 -1.1746625e-002  3.0451299e-001  3.0473947e-001  5.5649680e-002
 -2.9600000e+002  1.0400000e+002 -5.3160598e-002  6.2993985e-001  6.3217898e-001  7.8563981e-002
 -2.8000000e+002  1.0400000e+002 -7.7968748e-002  6.8869466e-001  6.9309412e-001  7.8753675e-002
 -2.6400000e+002  1.0400000e+002 -6.0068234e-002  7.1778381e-001  7.2029285e-001  8.6742593e-002
 -2.4800000e+002  1.0400000e+002 -6.0593894e-002  8.2465603e-001  8.2687919e-001  9.1223355e-002
 -2.3200000e+002  1.0400000e+002 -7.5005615e-002  8.9001406e-001  8.9316900e-001  1.0174973e-001
 -2.1600000e+002  1.0400000e+002 -4.0826106e-002  9.3973358e-001  9.4061999e-001  1.0796882e-001
 -2.0000000e+002  1.0400000e+002 -5.6774835e-002  9.4724079e-001  9.4894072e-001  1.0362396e-001
 -1.8400000e+002  1.0400000e+002 -9.1542408e-002  1.1409754e+000  1.1446418e+000  1.1282014e-001
 -1.6800000e+002  1.0400000e+002 -8.3398130e-002  1.1954304e+000  1.1983359e+000  1.1997561e-001
 -1.5200000e+002  1.0400000e+002 -1.2757694e-001  1.1840176e+000  1.1908709e+000  1.2777056e-001
 -1.3600000e+002  1.0400000e+002 -1.3471140e-001  1.3469540e+000  1.3536736e+000  1.5098770e-001
 -1.2000000e+002  1.0400000e+002 -1.1674560e-001  1.4318636e+000  1.4366151e+000  1.3059415e-001
 -1.0400000e+002  1.0400000e+002 -1.3027734e-001  1.6554934e+000  1.6606115e+000  1.5895246e-001
 -8.8000000e+001  1.0400000e+002 -1.5609553e-001  1.7239407e+000  1.7309932e+000  1.6791346e-001
 -7.2000000e+001  1.0400000e+002 -1.2154746e-001  1.7206999e+000  1.7249875e+000  1.6068725e-001
 -5.6000000e+001  1.0400000e+002 -1.6150397e-001  1.7796303e+000  1.7869437e+000  1.6988262e-001
 -4.0000000e+001  1.0400000e+002 -1.2770460e-001  1.8895882e+000  1.8938986e+000  1.9650609e-001
 -2.4000000e+001  1.0400000e+002 -1.1756678e-001  1.8049552e+000  1.8087800e+000  1.9122108e-001
 -8.0000000e+000  1.0400000e+002 -1.4414545e-001  1.6545948e+000  1.6608618e+000  1.7905757e-001
  8.0000000e+000  1.0400000e+002 -1.2196189e-001  1.7933852e+000  1.7975275e+000  1.7114112e-001
  2.4000000e+001  1.0400000e+002 -4.2883040e-002  1.8755513e+000  1.8760415e+000  1.7811591e-001
  4.0000000e+001  1.0400000e+002 -7.7380152e-002  1.8824843e+000  1.8840740e+000  1.8534911e-001
  5.6000000e+001  1.0400000e+002 -5.7856673e-002  1.7607035e+000  1.7616538e+000  1.7270440e-001
  7.2000000e+001  1.0400000e+002 -9.7214627e-002  1.8110030e+000  1.8136104e+000  1.8008375e-001
  8.8000000e+001  1.0400000e+002 -5.4096366e-002  1.5865688e+000  1.5874908e+000  1.5520333e-001
  1.0400000e+002  1.0400000e+002 -6.1472833e-002  1.4585871e+000  1.4598820e+000  1.4460321e-001
  1.2000000e+002  1.0400000e+002 -6.2165140e-002  1.4649569e+000  1.4662753e+000  1.4506744e-001
  1.3600000e+002  1.0400000e+002 -1.9766279e-002  1.4258148e+000  1.4259518e+000  1.6325130e-001
  1.5200000e+002  1.0400000e+002 -2.3125411e-002  1.2009298e+000  1.2011525e+000  1.2746743e-001
  1.6800000e+002  1.0400000e+002 -6.4138595e-002  1.1416374e+000  1.1434376e+000  1.1554537e-001
  1.8400000e+002  1.0400000e+002 -6.5268278e-002  1.1260374e+000  1.1279274e+000  1.1940431e-001
  2.0000000e+002  1.0400000e+002 -9.3816537e-002  1.0131286e+000  1.0174630e+000  1.1511447e-001
  2.1600000e+002  1.0400000e+002 -1.0062807e-001  9.3525468e-001  9.4065260e-001  1.1160939e-001
  2.3200000e+002  1.0400000e+002 -9.2661369e-002  9.2858559e-001  9.3319737e-001  1.0006359e-001
  2.4800000e+002  1.0400000e+002 -1.2086550e-001  8.3303815e-001  8.4176067e-001  9.3138910e-002
  2.6400000e+002  1.0400000e+002 -9.0801090e-002  7.3214316e-001  7.3775229e-001  8.5000892e-002
  2.8000000e+002  1.0400000e+002 -6.8972258e-002  7.1102360e-001  7.1436106e-001  8.2977836e-002
  2.9600000e+002  1.0400000e+002 -9.3340062e-002  6.0868825e-001  6.1580334e-001  7.2949757e-002
  3.1200000e+002  1.0400000e+002 -5.7815274e-002  5.6093930e-001  5.6391090e-001  7.2261748e-002
 -3.1200000e+002  1.2000000e+002  1.5980618e-002  3.0529572e-001  3.0571368e-001  5.4567739e-002
 -2.9600000e+002  1.2000000e+002 -4.9008857e-002  6.4442886e-001  6.4628974e-001  8.4594889e-002
 -2.8000000e+002  1.2000000e+002 -8.5095459e-002  6.7914784e-001  6.8445820e-001  7.9245285e-002
 -2.6400000e+002  1.2000000e+002 -3.5946735e-002  7.1231623e-001  7.1322267e-001  8.5635699e-002
 -2.4800000e+002  1.2000000e+002 -6.9478856e-002  7.8532487e-001  7.8839233e-001  8.2949762e-002
 -2.3200000e+002  1.2000000e+002 -2.2855894e-002  8.4171789e-001  8.4202815e-001  8.5568503e-002
 -2.1600000e+002  1.2000000e+002 -7.3092859e-002  9.2846881e-001  9.3134145e-001  9.9230120e-002
 -2.0000000e+002  1.2000000e+002 -4.8809680e-002  9.5152416e-001  9.5277521e-001  9.9912631e-002
 -1.8400000e+002  1.2000000e+002 -5.3751214e-002  9.8764067e-001  9.8910226e-001  1.0889537e-001
 -1.6800000e+002  1.2000000e+002 -7.9623018e-002  1.1304198e+000  1.1332206e+000  1.1089337e-001
 -1.5200000e+002  1.2000000e+002 -1.5718772e-001  1.2436987e+000  1.2535926e+000  1.2814561e-001
 -1.3600000e+002  1.2000000e+002 -1.4166430e-001  1.3843181e+000  1.3915479e+000  1.5198867e-001
 -1.2000000e+002  1.2000000e+002 -1.2009479e-001  1.4101676e+000  1.4152722e+000  1.5152929e-001
 -1.0400000e+002  1.2000000e+002 -1.0366521e-001  1.5391682e+000  1.5426553e+000  1.4936993e-001
 -8.8000000e+001  1.2000000e+002 -1.2397341e-001  1.5772319e+000  1.5820967e+000  1.6718100e-001
 -7.2000000e+001  1.2000000e+002 -1.4437502e-001  1.6862366e+000  1.6924060e+000  1.7636702e-001
 -5.6000000e+001  1.2000000e+002 -1.5062369e-001  1.7632977e+000  1.7697193e+000  1.8139218e-001
 -4.0000000e+001  1.2000000e+002 -1.1513181e-001  1.7419425e+000  1.7457431e+000  1.8102187e-001
 -2.4000000e+001  1.2000000e+002 -1.2313384e-001  1.7219064e+000  1.7263035e+000  1.8215217e-001
 -8.0000000e+000  1.2000000e+002 -1.0231512e-001  1.5680300e+000  1.5713645e+000  1.5977226e-001
  8.0000000e+000  1.2000000e+002 -7.1092562e-002  1.6288180e+000  1.6303687e+000  1.8098794e-001
  2.4000000e+001  1.2000000e+002 -6.7539111e-002  1.7026043e+000  1.7039434e+000  1.6847811e-001
  4.0000000e+001  1.2000000e+002 -1.0960544e-001  1.6919906e+000  1.6955369e+000  1.7093397e-001
  5.6000000e+001  1.2000000e+002 -6.1983137e-002  1.7784020e+000  1.7794819e+000  1.8066000e-001
  7.2000000e+001  1.2000000e+002 -3.3670065e-002  1.6896576e+000  1.6899930e+000  1.8096357e-001
  8.8000000e+001  1.2000000e+002 -8.4071116e-002  1.5896798e+000  1.5919013e+000  1.6419563e-001
  1.0400000e+002  1.2000000e+002 -4.1655020e-002  1.5381184e+000  1.5386824e+000  1.7053359e-001
  1.2000000e+002  1.2000000e+002 -5.7921901e-002  1.4143786e+000  1.4155641e+000  1.4237077e-001
  1.3600000e+002  1.2000000e+002 -4.8193008e-002  1.3195409e+000  1.3204207e+000  1.4546734e-001
  1.5200000e+002  1.2000000e+002 -7.2615048e-002  1.1329896e+000  1.1353142e+000  1.1265818e-001
  1.6800000e+002  1.2000000e+002 -5.5385421e-002  1.1373591e+000  1.1387069e+000  1.1403485e-001
  1.8400000e+002  1.2000000e+002 -4.7829849e-002  1.1165803e+000  1.1176042e+000  1.3020047e-001
  2.0000000e+002  1.2000000e+002 -1.1795706e-001  1.0405013e+000  1.0471661e+000  1.1562763e-001
  2.1600000e+002  1.2000000e+002 -1.0537024e-001  9.4348592e-001  9.4935166e-001  9.9682976e-002
  2.3200000e+002  1.2000000e+002 -1.2176963e-001  8.7647268e-001  8.8489107e-001  1.0032795e-001
  2.4800000e+002  1.2000000e+002 -1.1564138e-001  7.9181009e-001  8.0021006e-001  9.0893361e-002
  2.6400000e+002  1.2000000e+002 -1.2350352e-001  7.9037303e-001  7.9996416e-001  8.6115577e-002
  2.8000000e+002  1.2000000e+002 -8.0576312e-002  7.0173864e-001  7.0634953e-001  8.1972109e-002
  2.9600000e+002  1.2000000e+002 -9.1462084e-002  6.6968460e-001  6.7590146e-001  7.2538406e-002
  3.1200000e+002  1.2000000e+002 -6.2311304e-002  5.6377313e-001  5.6720617e-001  7.3396570e-002
 -3.1200000e+002  1.3600000e+002  2.7543839e-002  2.7173845e-001  2.7313082e-001  5.4593904e-002
 -2.9600000e+002  1.3600000e+002 -4.2675889e-002  6.5765414e-001  6.5903732e-001  7.6611725e-002
 -2.8000000e+002  1.3600000e+002 -6.2267049e-002  6.9288599e-001  6.9567822e-001  7.4919942e-002
 -2.6400000e+002  1.3600000e+002 -3.3969530e-002  7.4555348e-001  7.4632695e-001  8.2606831e-002
 -2.4800000e+002  1.3600000e+002 -6.3838094e-002  7.6606782e-001  7.6872311e-001  8.0566656e-002
 -2.3200000e+002  1.3600000e+002 -4.9859292e-002  8.8125442e-001  8.8266376e-001  9.9066952e-002
 -2.1600000e+002  1.3600000e+002 -5.4704998e-002  9.2553449e-001  9.2714979e-001  9.5392244e-002
 -2.0000000e+002  1.3600000e+002 -7.2895132e-002  9.3428944e-001  9.3712883e-001  1.0461068e-001
 -1.8400000e+002  1.3600000e+002 -6.4035629e-002  9.7330196e-001  9.7540621e-001  9.9949344e-002
 -1.6800000e+002  1.3600000e+002 -1.1105417e-001  1.1532848e+000  1.1586194e+000  1.1744016e-001
 -1.5200000e+002  1.3600000e+002 -1.2734976e-001  1.2268268e+000  1.2334188e+000  1.3054028e-001
 -1.3600000e+002  1.3600000e+002 -1.5010457e-001  1.2409541e+000  1.2499993e+000  1.3965440e-001
 -1.2000000e+002  1.3600000e+002 -6.6350028e-002  1.2772761e+000  1.2789983e+000  1.3393283e-001
 -1.0400000e+002  1.3600000e+002 -7.1738005e-002  1.4544452e+000  1.4562133e+000  1.4699344e-001
 -8.8000000e+001  1.3600000e+002 -9.0355056e-002  1.5022962e+000  1.5050110e+000  1.5762890e-001
 -7.2000000e+001  1.3600000e+002 -1.3533259e-001  1.6309425e+000  1.6365477e+000  1.7389617e-001
 -5.6000000e+001  1.3600000e+002 -7.1342516e-002  1.6928695e+000  1.6943722e+000  1.6503849e-001
 -4.0000000e+001  1.3600000e+002 -1.3029768e-001  1.7247119e+000  1.7296267e+000  1.7435622e-001
 -2.4000000e+001  1.3600000e+002 -1.3910068e-001  1.5230123e+000  1.5293513e+000  1.5447044e-001
 -8.0000000e+000  1.3600000e+002 -1.0210654e-001  1.4989910e+000  1.5024645e+000  1.6581692e-001
  8.0000000e+000  1.3600000e+002 -6.9847440e-002  1.5148024e+000  1.5164119e+000  1.6023166e-001
  2.4000000e+001  1.3600000e+002 -9.9702358e-002  1.7140812e+000  1.7169785e+000  1.9127964e-001
  4.0000000e+001  1.3600000e+002 -6.2743413e-002  1.5481804e+000  1.5494513e+000  1.4903846e-001
  5.6000000e+001  1.3600000e+002 -1.0428337e-001  1.6871946e+000  1.6904143e+000  1.7738794e-001
  7.2000000e+001  1.3600000e+002 -7.6800364e-002  1.5517684e+000  1.5536677e+000  1.6626133e-001
  8.8000000e+001  1.3600000e+002 -5.3935910e-002  1.5192719e+000  1.5202290e+000  1.5433756e-001
  1.0400000e+002  1.3600000e+002 -6.6460207e-002  1.4143407e+000  1.4159014e+000  1.4164514e-001
  1.2000000e+002  1.3600000e+002 -4.0959604e-002  1.2944204e+000  1.2950683e+000  1.3021251e-001
  1.3600000e+002  1.3600000e+002 -8.9701709e-002  1.2964934e+000  1.2995929e+000  1.3878008e-001
  1.5200000e+002  1.3600000e+002 -9.6890764e-002  1.1085291e+000  1.1127554e+000  1.1942514e-001
  1.6800000e+002  1.3600000e+002 -1.4257687e-001  1.0264787e+000  1.0363333e+000  1.0190567e-001
  1.8400000e+002  1.3600000e+002 -1.3778779e-001  1.1367811e+000  1.1451012e+000  1.2184346e-001
  2.0000000e+002  1.3600000e+002 -1.1509806e-001  1.0363456e+000  1.0427175e+000  1.1377714e-001
  2.1600000e+002  1.3600000e+002 -1.5508156e-001  9.0233116e-001  9.1556092e-001  1.0377486e-001
  2.3200000e+002  1.3600000e+002 -1.1795910e-001  8.4783891e-001  8.5600535e-001  8.7978310e-002
  2.4800000e+002  1.3600000e+002 -9.9462914e-002  7.2207879e-001  7.2889688e-001  8.2436567e-002
  2.6400000e+002  1.3600000e+002 -1.2295676e-001  7.4249107e-001  7.5260305e-001  9.2751912e-002
  2.8000000e+002  1.3600000e+002 -1.1416864e-001  6.2990531e-001  6.4016809e-001  6.3222574e-002
  2.9600000e+002  1.3600000e+002 -8.1681217e-002  6.9166945e-001  6.9647573e-001  7.9838359e-002
  3.1200000e+002  1.3600000e+002 -6.8828792e-002  5.6979483e-001  5.7393689e-001  7.9799234e-002
 -3.1200000e+002  1.5200000e+002  4.1203138e-002  3.2218321e-001  3.2480720e-001  6.2014852e-002
 -2.9600000e+002  1.5200000e+002 -8.1727474e-003  5.7983729e-001  5.7989488e-001  6.7228189e-002
 -2.8000000e+002  1.5200000e+002 -3.9861504e-002  6.6768397e-001  6.6887280e-001  7.9099657e-002
 -2.6400000e+002  1.5200000e+002 -7.5456769e-002  7.9534210e-001  7.9891350e-001  9.7326333e-002
 -2.4800000e+002  1.5200000e+002 -5.0115185e-002  7.4824553e-001  7.4992194e-001  8.0135776e-002
 -2.3200000e+002  1.5200000e+002 -2.5327844e-002  8.5043592e-001  8.5081300e-001  9.7241809e-002
 -2.1600000e+002  1.5200000e+002 -1.4086583e-002  8.5021884e-001  8.5033553e-001  8.7705095e-002
 -2.0000000e+002  1.5200000e+002 -6.1640038e-002  9.6214461e-001  9.6411708e-001  1.0522861e-001
 -1.8400000e+002  1.5200000e+002 -3.3960275e-002  1.0092912e+000  1.0098624e+000  9.8489087e-002
 -1.6800000e+002  1.5200000e+002 -4.6714849e-002  1.1154905e+000  1.1164682e+000  1.0870351e-001
 -1.5200000e+002  1.5200000e+002 -7.0860800e-002  1.1555513e+000  1.1577220e+000  1.1564380e-001
 -1.3600000e+002  1.5200000e+002 -7.6028937e-002  1.2137627e+000  1.2161416e+000  1.2021430e-001
 -1.2000000e+002  1.5200000e+002 -1.2286666e-001  1.3691491e+000  1.3746511e+000  1.4330311e-001
 -1.0400000e+002  1.5200000e+002 -1.0820782e-001  1.4654063e+000  1.4693960e+000  1.4292474e-001
 -8.8000000e+001  1.5200000e+002 -1.2699280e-001  1.5352841e+000  1.5405274e+000  1.6481457e-001
 -7.2000000e+001  1.5200000e+002 -1.3745389e-001  1.4451941e+000  1.4517161e+000  1.4338051e-001
 -5.6000000e+001  1.5200000e+002 -9.2161902e-002  1.6153505e+000  1.6179775e+000  1.6991437e-001
 -4.0000000e+001  1.5200000e+002 -1.4454795e-001  1.5028939e+000  1.5098292e+000  1.4301223e-001
 -2.4000000e+001  1.5200000e+002 -1.1768846e-001  1.4616122e+000  1.4663426e+000  1.4158092e-001
 -8.0000000e+000  1.5200000e+002 -1.1114120e-001  1.3913705e+000  1.3958023e+000  1.5786894e-001
  8.0000000e+000  1.5200000e+002 -6.5874846e-002  1.4178976e+000  1.4194271e+000  1.5936952e-001
  2.4000000e+001  1.5200000e+002 -8.9871223e-002  1.4595684e+000  1.4623326e+000  1.7074832e-001
  4.0000000e+001  1.5200000e+002 -7.1191153e-002  1.4950110e+000  1.4967051e+000  1.5386763e-001
  5.6000000e+001  1.5200000e+002 -1.2524196e-001  1.4530053e+000  1.4583930e+000  1.4176578e-001
  7.2000000e+001  1.5200000e+002 -1.0763390e-001  1.5219276e+000  1.5257289e+000  1.6761429e-001
  8.8000000e+001  1.5200000e+002 -7.4490192e-002  1.4411473e+000  1.4430711e+000  1.5281873e-001
  1.0400000e+002  1.5200000e+002 -8.1737129e-002  1.4460645e+000  1.4483727e+000  1.4401152e-001
  1.2000000e+002  1.5200000e+002 -5.9309317e-002  1.2822895e+000  1.2836604e+000  1.3801096e-001
  1.3600000e+002  1.5200000e+002 -9.7161064e-002  1.2019407e+000  1.2058614e+000  1.2721813e-001
  1.5200000e+002  1.5200000e+002 -7.9198118e-002  1.0948878e+000  1.0977485e+000  1.0814163e-001
  1.6800000e+002  1.5200000e+002 -9.6901706e-002  1.1072199e+000  1.1114521e+000  1.1046879e-001
  1.8400000e+002  1.5200000e+002 -8.5074889e-002  1.0555771e+000  1.0589999e+000  1.2076663e-001
  2.0000000e+002  1.5200000e+002 -1.2318090e-001  8.8371629e-001  8.9226006e-001  9.4637246e-002
  2.1600000e+002  1.5200000e+002 -1.0942550e-001  9.5090212e-001  9.5717750e-001  1.0246286e-001
  2.3200000e+002  1.5200000e+002 -1.4147682e-001  8.1877047e-001  8.3090359e-001  9.5127242e-002
  2.4800000e+002  1.5200000e+002 -1.3143288e-001  7.9749736e-001  8.0825531e-001  9.1182249e-002
  2.6400000e+002  1.5200000e+002 -1.1435126e-001  7.4649950e-001  7.5520707e-001  8.7382261e-002
  2.8000000e+002  1.5200000e+002 -9.8613685e-002  7.1826418e-001  7.2500213e-001  8.7886068e-002
  2.9600000e+002  1.5200000e+002 -1.2695094e-001  6.4647475e-001  6.5882179e-001  7.0184376e-002
  3.1200000e+002  1.5200000e+002 -8.5487314e-002  5.8933582e-001  5.9550381e-001  8.0560200e-002
 -3.1200000e+002  1.6800000e+002  3.2739256e-002  3.4197410e-001  3.4353769e-001  6.7443126e-002
 -2.9600000e+002  1.6800000e+002 -3.4456294e-002  6.1885581e-001  6.1981428e-001  7.2693718e-002
 -2.8000000e+002  1.6800000e+002 -3.0444113e-002  6.8582868e-001  6.8650405e-001  8.0184627e-002
 -2.6400000e+002  1.6800000e+002  1.0717040e-002  6.9592236e-001  6.9600488e-001  7.7417446e-002
 -2.4800000e+002  1.6800000e+002 -4.5110545e-002  7.4655721e-001  7.4791887e-001  8.1391467e-002
 -2.3200000e+002  1.6800000e+002 -2.8166361e-002  7.5896601e-001  7.5948847e-001  7.7548233e-002
 -2.1600000e+002  1.6800000e+002 -3.4273573e-002  8.7431333e-001  8.7498485e-001  9.3967630e-002
 -2.0000000e+002  1.6800000e+002 -3.8684908e-002  9.7190762e-001  9.7267720e-001  1.0787004e-001
 -1.8400000e+002  1.6800000e+002 -1.0474546e-002  1.0250860e+000  1.0251395e+000  9.7006378e-002
 -1.6800000e+002  1.6800000e+002 -8.2453240e-002  1.0882828e+000  1.0914019e+000  1.1901874e-001
 -1.5200000e+002  1.6800000e+002 -7.7913918e-002  1.0713598e+000  1.0741892e+000  1.1329899e-001
 -1.3600000e+002  1.6800000e+002 -8.2389674e-002  1.2143619e+000  1.2171536e+000  1.2796292e-001
 -1.2000000e+002  1.6800000e+002 -8.3945231e-002  1.2101921e+000  1.2131001e+000  1.1514797e-001
 -1.0400000e+002  1.6800000e+002 -8.6959367e-002  1.3124917e+000  1.3153693e+000  1.2936115e-001
 -8.8000000e+001  1.6800000e+002 -7.3092044e-002  1.3297372e+000  1.3317445e+000  1.3407529e-001
 -7.2000000e+001  1.6800000e+002 -1.2692381e-001  1.4528257e+000  1.4583594e+000  1.4126870e-001
 -5.6000000e+001  1.6800000e+002 -8.8122653e-002  1.5370060e+000  1.5395301e+000  1.5680158e-001
 -4.0000000e+001  1.6800000e+002 -9.4816978e-002  1.4100778e+000  1.4132621e+000  1.2778773e-001
 -2.4000000e+001  1.6800000e+002 -1.0927925e-001  1.3495661e+000  1.3539832e+000  1.4493150e-001
 -8.0000000e+000  1.6800000e+002 -8.6536239e-002  1.2715374e+000  1.2744787e+000  1.4450023e-001
  8.0000000e+000  1.6800000e+002 -9.6725379e-002  1.2381782e+000  1.2419505e+000  1.3596871e-001
  2.4000000e+001  1.6800000e+002 -5.6231634e-002  1.3957923e+000  1.3969245e+000  1.4685240e-001
  4.0000000e+001  1.6800000e+002 -7.0994205e-002  1.4274440e+000  1.4292083e+000  1.4665355e-001
  5.6000000e+001  1.6800000e+002 -8.2339745e-002  1.5097289e+000  1.5119726e+000  1.6210757e-001
  7.2000000e+001  1.6800000e+002 -9.8306254e-002  1.4458022e+000  1.4491404e+000  1.5148516e-001
  8.8000000e+001  1.6800000e+002 -1.0838817e-001  1.3609786e+000  1.3652878e+000  1.3732011e-001
  1.0400000e+002  1.6800000e+002 -1.0145072e-001  1.3377667e+000  1.3416079e+000  1.3216538e-001
  1.2000000e+002  1.6800000e+002 -1.0931850e-001  1.2373727e+000  1.2421923e+000  1.2409551e-001
  1.3600000e+002  1.6800000e+002 -7.0975234e-002  1.1892168e+000  1.1913329e+000  1.2218864e-001
  1.5200000e+002  1.6800000e+002 -5.6270237e-002  1.1411960e+000  1.1425824e+000  1.2557175e-001
  1.6800000e+002  1.6800000e+002 -1.1295515e-001  1.0095898e+000  1.0158890e+000  1.1647913e-001
  1.8400000e+002  1.6800000e+002 -1.2306228e-001  1.0022555e+000  1.0097823e+000  1.0101780e-001
  2.0000000e+002  1.6800000e+002 -1.1197637e-001  9.2974095e-001  9.3645979e-001  1.0511027e-001
  2.1600000e+002  1.6800000e+002 -1.2936911e-001  8.7108386e-001  8.8063810e-001  1.0382075e-001
  2.3200000e+002  1.6800000e+002 -1.1427930e-001  7.8428286e-001  7.9256505e-001  1.0352102e-001
  2.4800000e+002  1.6800000e+002 -1.0830819e-001  7.3895770e-001  7.4685283e-001  8.8158669e-002
  2.6400000e+002  1.6800000e+002 -1.2111194e-001  7.0661287e-001  7.1691690e-001  7.9237896e-002
  2.8000000e+002  1.6800000e+002 -9.0699452e-002  7.2193552e-001  7.2761067e-001  8.2579911e-002
  2.9600000e+002  1.6800000e+002 -1.1222907e-001  6.4223321e-001  6.5196539e-001  8.1337608e-002
  3.1200000e+002  1.6800000e+002 -8.6309070e-002  5.7585319e-001  5.8228528e-001  8.0132997e-002
 -3.1200000e+002  1.8400000e+002  2.4799530e-002  2.9896361e-001  2.9999042e-001  5.8924239e-002
 -2.9600000e+002  1.8400000e+002 -1.4637044e-002  5.7552175e-001  5.7570784e-001  6.7693105e-002
 -2.8000000e+002  1.8400000e+002  1.7968494e-002  5.9698910e-001  5.9725945e-001  7.6872309e-002
 -2.6400000e+002  1.8400000e+002 -1.8800997e-002  6.2433608e-001  6.2461910e-001  6.2709015e-002
 -2.4800000e+002  1.8400000e+002 -7.2860220e-003  6.8669678e-001  6.8673543e-001  7.0350049e-002
 -2.3200000e+002  1.8400000e+002  4.5988184e-003  7.8185903e-001  7.8187256e-001  8.8647161e-002
 -2.1600000e+002  1.8400000e+002  2.6617296e-003  8.1067648e-001  8.1068085e-001  8.2868970e-002
 -2.0000000e+002  1.8400000e+002 -3.2157807e-002  9.5835676e-001  9.5889614e-001  1.0019731e-001
 -1.8400000e+002  1.8400000e+002 -5.1318489e-002  9.9269187e-001  9.9401748e-001  9.5607458e-002
 -1.6800000e+002  1.8400000e+002 -8.3221223e-002  1.0199563e+000  1.0233458e+000  9.7944602e-002
 -1.5200000e+002  1.8400000e+002 -1.1089579e-001  1.0520135e+000  1.0578423e+000  1.1952809e-001
 -1.3600000e+002  1.8400000e+002 -5.1280300e-002  1.1487431e+000  1.1498871e+000  1.1636098e-001
 -1.2000000e+002  1.8400000e+002 -4.0371008e-002  1.2281554e+000  1.2288187e+000  1.3358886e-001
 -1.0400000e+002  1.8400000e+002 -9.4207871e-002  1.2151537e+000  1.2188001e+000  1.2795233e-001
 -8.8000000e+001  1.8400000e+002 -8.6431269e-002  1.3334799e+000  1.3362781e+000  1.2406122e-001
 -7.2000000e+001  1.8400000e+002 -5.5295588e-002  1.3364117e+000  1.3375551e+000  1.3008142e-001
 -5.6000000e+001  1.8400000e+002 -8.3888864e-002  1.4580943e+000  1.4605055e+000  1.4574819e-001
 -4.0000000e+001  1.8400000e+002 -1.2149938e-001  1.3217141e+000  1.3272868e+000  1.2896236e-001
 -2.4000000e+001  1.8400000e+002 -7.5107429e-002  1.3073392e+000  1.3094949e+000  1.3658046e-001
 -8.0000000e+000  1.8400000e+002 -8.0357861e-002  1.2174199e+000  1.2200691e+000  1.3524452e-001
  8.0000000e+000  1.8400000e+002 -7.2531120e-002  1.1284289e+000  1.1307575e+000  1.1803513e-001
  2.4000000e+001  1.8400000e+002 -1.3063537e-001  1.3715188e+000  1.3777262e+000  1.4472370e-001
  4.0000000e+001  1.8400000e+002 -9.8592462e-002  1.3605044e+000  1.3640721e+000  1.3822306e-001
  5.6000000e+001  1.8400000e+002 -1.0358955e-001  1.4106644e+000  1.4144628e+000  1.4028210e-001
  7.2000000e+001  1.8400000e+002 -1.1403567e-001  1.3857355e+000  1.3904198e+000  1.3878523e-001
  8.8000000e+001  1.8400000e+002 -8.8298449e-002  1.3610029e+000  1.3638642e+000  1.3682405e-001
  1.0400000e+002  1.8400000e+002 -1.4043726e-001  1.3139739e+000  1.3214575e+000  1.4319537e-001
  1.2000000e+002  1.8400000e+002 -1.0012663e-001  1.2199078e+000  1.2240100e+000  1.2517631e-001
  1.3600000e+002  1.8400000e+002 -1.7701023e-001  1.1440470e+000  1.1576597e+000  1.2247667e-001
  1.5200000e+002  1.8400000e+002 -8.0265441e-002  1.0810324e+000  1.0840081e+000  1.1604386e-001
  1.6800000e+002  1.8400000e+002 -1.2956981e-001  1.0270718e+000  1.0352124e+000  1.0715590e-001
  1.8400000e+002  1.8400000e+002 -1.6810007e-001  9.1786594e-001  9.3313210e-001  1.0988155e-001
  2.0000000e+002  1.8400000e+002 -1.2206647e-001  9.0797467e-001  9.1614313e-001  9.6261958e-002
  2.1600000e+002  1.8400000e+002 -1.5364752e-001  8.7419586e-001  8.8759561e-001  1.1116527e-001
  2.3200000e+002  1.8400000e+002 -1.3584318e-001  8.0712155e-001  8.1847331e-001  9.6084720e-002
  2.4800000e+002  1.8400000e+002 -1.3999089e-001  7.9145937e-001  8.0374461e-001  9.9747688e-002
  2.6400000e+002  1.8400000e+002 -1.0743201e-001  6.9572211e-001  7.0396796e-001  7.5875627e-002
  2.8000000e+002  1.8400000e+002 -1.7580993e-001  6.9497670e-001  7.1686940e-001  8.5887424e-002
  2.9600000e+002  1.8400000e+002 -1.5889003e-001  6.4915454e-001  6.6831704e-001  7.8518939e-002
  3.1200000e+002  1.8400000e+002 -1.1697488e-001  5.2024853e-001  5.3323696e-001  6.7342443e-002
 -3.1200000e+002  2.0000000e+002  3.0459983e-002  3.5204326e-001  3.5335856e-001  6.2458775e-002
 -2.9600000e+002  2.0000000e+002 -2.3227765e-003  5.7896350e-001  5.7896816e-001  7.1324273e-002
 -2.8000000e+002  2.0000000e+002 -6.9703372e-003  6.5300652e-001  6.5304372e-001  6.8109720e-002
 -2.6400000e+002  2.0000000e+002  4.6765528e-002  7.2118326e-001  7.2269793e-001  8.5921760e-002
 -2.4800000e+002  2.0000000e+002  7.6889139e-003  7.3754138e-001  7.3758145e-001  8.1784418e-002
 -2.3200000e+002  2.0000000e+002 -4.1491336e-002  8.1078441e-001  8.1184536e-001  8.9223538e-002
 -2.1600000e+002  2.0000000e+002 -4.5370969e-002  8.1683135e-001  8.1809045e-001  8.8939674e-002
 -2.0000000e+002  2.0000000e+002 -2.2586750e-002  8.7969813e-001  8.7998804e-001  9.6133840e-002
 -1.8400000e+002  2.0000000e+002 -6.2309598e-002  9.0664920e-001  9.0878779e-001  1.0039015e-001
 -1.6800000e+002  2.0000000e+002 -6.3090823e-002  9.9508991e-001  9.9708795e-001  1.0493319e-001
 -1.5200000e+002  2.0000000e+002 -3.1060892e-002  1.0355961e+000  1.0360619e+000  1.0119094e-001
 -1.3600000e+002  2.0000000e+002 -3.1238922e-002  1.1748188e+000  1.1752341e+000  1.1785624e-001
 -1.2000000e+002  2.0000000e+002 -6.5371526e-002  1.1750184e+000  1.1768355e+000  1.2202469e-001
 -1.0400000e+002  2.0000000e+002 -1.2419409e-001  1.1910398e+000  1.1974974e+000  1.2642669e-001
 -8.8000000e+001  2.0000000e+002 -8.9655425e-002  1.2963811e+000  1.2994776e+000  1.3766233e-001
 -7.2000000e+001  2.0000000e+002 -1.4552598e-001  1.3164837e+000  1.3245026e+000  1.4136987e-001
 -5.6000000e+001  2.0000000e+002 -3.6169207e-002  1.2663311e+000  1.2668475e+000  1.2648919e-001
 -4.0000000e+001  2.0000000e+002 -6.7232235e-002  1.3008201e+000  1.3025563e+000  1.3152601e-001
 -2.4000000e+001  2.0000000e+002 -1.0694570e-001  1.0733785e+000  1.0786931e+000  1.1624819e-001
 -8.0000000e+000  2.0000000e+002 -9.4864665e-002  1.1318848e+000  1.1358532e+000  1.2722546e-001
  8.0000000e+000  2.0000000e+002 -7.9497158e-002  1.0282916e+000  1.0313600e+000  1.2385066e-001
  2.4000000e+001  2.0000000e+002 -1.1456438e-001  1.3805985e+000  1.3853438e+000  1.5506767e-001
  4.0000000e+001  2.0000000e+002 -1.0570450e-001  1.2980016e+000  1.3022986e+000  1.3540454e-001
  5.6000000e+001  2.0000000e+002 -8.5830189e-002  1.2910654e+000  1.2939153e+000  1.3133405e-001
  7.2000000e+001  2.0000000e+002 -7.2356603e-002  1.3059294e+000  1.3079324e+000  1.3184222e-001
  8.8000000e+001  2.0000000e+002 -4.4546915e-002  1.2236399e+000  1.2244505e+000  1.1106797e-001
  1.0400000e+002  2.0000000e+002 -8.0769327e-002  1.1838734e+000  1.1866254e+000  1.1802070e-001
  1.2000000e+002  2.0000000e+002 -9.7283581e-002  1.1525941e+000  1.1566923e+000  1.2413436e-001
  1.3600000e+002  2.0000000e+002 -6.6055646e-002  1.1094696e+000  1.1114343e+000  1.1639969e-001
  1.5200000e+002  2.0000000e+002 -9.5690558e-002  1.0312320e+000  1.0356622e+000  1.0897384e-001
  1.6800000e+002  2.0000000e+002 -1.1061784e-001  9.3075970e-001  9.3730994e-001  1.0311535e-001
  1.8400000e+002  2.0000000e+002 -1.3539249e-001  9.2385022e-001  9.3371856e-001  1.0762994e-001
  2.0000000e+002  2.0000000e+002 -1.4343466e-001  8.8890970e-001  9.0040766e-001  9.6706196e-002
  2.1600000e+002  2.0000000e+002 -1.3052986e-001  8.2328756e-001  8.3357090e-001  9.1647276e-002
  2.3200000e+002  2.0000000e+002 -1.6939536e-001  7.7252582e-001  7.9087984e-001  8.8664192e-002
  2.4800000e+002  2.0000000e+002 -1.5097463e-001  7.6208355e-001  7.7689425e-001  8.4966292e-002
  2.6400000e+002  2.0000000e+002 -1.5172592e-001  7.0899736e-001  7.2505035e-001  8.4306666e-002
  2.8000000e+002  2.0000000e+002 -9.7511974e-002  6.3090005e-001  6.3839130e-001  6.9390101e-002
  2.9600000e+002  2.0000000e+002 -1.2303415e-001  5.9670527e-001  6.0925740e-001  6.7302982e-002
  3.1200000e+002  2.0000000e+002 -1.0236076e-001  5.2192204e-001  5.3186497e-001  6.8784462e-002
 -3.1200000e+002  2.1600000e+002  2.8708963e-002  2.9669862e-001  2.9808434e-001  5.9543611e-002
 -2.9600000e+002  2.1600000e+002  1.7007839e-002  5.9249970e-001  5.9274376e-001  6.7148357e-002
 -2.8000000e+002  2.1600000e+002 -3.9516996e-003  5.8643021e-001  5.8644353e-001  6.3378826e-002
 -2.6400000e+002  2.1600000e+002 -2.5681642e-002  6.8582252e-001  6.8630319e-001  7.3357399e-002
 -2.4800000e+002  2.1600000e+002 -3.2613900e-002  7.2729289e-001  7.2802377e-001  7.4408182e-002
 -2.3200000e+002  2.1600000e+002  6.1915675e-003  7.6918749e-001  7.6921241e-001  9.2477088e-002
 -2.1600000e+002  2.1600000e+002 -1.7000744e-002  7.4721603e-001  7.4740941e-001  8.1176684e-002
 -2.0000000e+002  2.1600000e+002  1.2877821e-003  8.0855147e-001  8.0855250e-001  7.4662408e-002
 -1.8400000e+002  2.1600000e+002 -3.5820437e-002  9.1221902e-001  9.1292204e-001  9.3507426e-002
 -1.6800000e+002  2.1600000e+002 -4.5533969e-002  9.4006795e-001  9.4117007e-001  9.1752855e-002
 -1.5200000e+002  2.1600000e+002 -3.8241184e-002  1.0130138e+000  1.0137353e+000  1.0638408e-001
 -1.3600000e+002  2.1600000e+002 -9.8937794e-002  1.0980212e+000  1.1024696e+000  1.1678029e-001
 -1.2000000e+002  2.1600000e+002 -3.3214554e-002  1.1900929e+000  1.1905563e+000  1.1758406e-001
 -1.0400000e+002  2.1600000e+002 -9.6195244e-002  1.0637513e+000  1.0680919e+000  1.1389142e-001
 -8.8000000e+001  2.1600000e+002 -6.5777778e-002  1.1488960e+000  1.1507775e+000  1.0997620e-001
 -7.2000000e+001  2.1600000e+002 -8.8500336e-002  1.1767405e+000  1.1800638e+000  1.2522195e-001
 -5.6000000e+001  2.1600000e+002 -1.3555390e-001  1.2127089e+000  1.2202614e+000  1.3811598e-001
 -4.0000000e+001  2.1600000e+002 -9.0560817e-002  1.2522564e+000  1.2555267e+000  1.2468983e-001
 -2.4000000e+001  2.1600000e+002 -1.0180192e-001  1.0108582e+000  1.0159714e+000  1.0791882e-001
 -8.0000000e+000  2.1600000e+002 -7.9679196e-002  9.8730178e-001  9.9051177e-001  1.1328830e-001
  8.0000000e+000  2.1600000e+002 -7.0515322e-002  1.0806628e+000  1.0829610e+000  1.2089442e-001
  2.4000000e+001  2.1600000e+002 -8.2370784e-002  1.2305747e+000  1.2333285e+000  1.4126784e-001
  4.0000000e+001  2.1600000e+002 -9.0742590e-002  1.1706835e+000  1.1741950e+000  1.1109285e-001
  5.6000000e+001  2.1600000e+002 -1.1373429e-001  1.2281494e+000  1.2334044e+000  1.4256404e-001
  7.2000000e+001  2.1600000e+002 -1.0509724e-001  1.1195181e+000  1.1244404e+000  1.0957891e-001
  8.8000000e+001  2.1600000e+002 -4.5542518e-002  1.1893898e+000  1.1902614e+000  1.1725538e-001
  1.0400000e+002  2.1600000e+002 -1.2422033e-001  1.1156684e+000  1.1225625e+000  1.1866789e-001
  1.2000000e+002  2.1600000e+002 -1.6402449e-001  9.7265538e-001  9.8638862e-001  1.0238025e-001
  1.3600000e+002  2.1600000e+002 -1.4094350e-001  1.0216898e+000  1.0313657e+000  1.1002322e-001
  1.5200000e+002  2.1600000e+002 -1.3367591e-001  9.7207211e-001  9.8122039e-001  1.0241406e-001
  1.6800000e+002  2.1600000e+002 -1.1609366e-001  9.7740910e-001  9.8427958e-001  9.9094476e-002
  1.8400000e+002  2.1600000e+002 -1.6648572e-001  9.4137079e-001  9.5597932e-001  9.8802329e-002
  2.0000000e+002  2.1600000e+002 -1.2746141e-001  8.7074649e-001  8.8002606e-001  8.8623070e-002
  2.1600000e+002  2.1600000e+002 -1.6217399e-001  8.5619878e-001  8.7142226e-001  9.2103979e-002
  2.3200000e+002  2.1600000e+002 -1.3200873e-001  7.7829096e-001  7.8940681e-001  8.6815307e-002
  2.4800000e+002  2.1600000e+002 -1.5542811e-001  7.3170612e-001  7.4803191e-001  8.6715657e-002
  2.6400000e+002  2.1600000e+002 -1.5276641e-001  7.1214922e-001  7.2835025e-001  8.1963541e-002
  2.8000000e+002  2.1600000e+002 -1.3397859e-001  6.9693656e-001  7.0969770e-001  8.2490318e-002
  2.9600000e+002  2.1600000e+002 -1.0645321e-001  6.4921764e-001  6.5788740e-001  7.1140608e-002
  3.1200000e+002  2.1600000e+002 -1.1702071e-001  5.3015429e-001  5.4291566e-001  7.5793953e-002
 -3.1200000e+002  2.3200000e+002  2.9084349e-002  3.2565644e-001  3.2695262e-001  5.6615902e-002
 -2.9600000e+002  2.3200000e+002 -1.8147012e-003  5.8975803e-001  5.8976082e-001  7.0901928e-002
 -2.8000000e+002  2.3200000e+002 -4.8985763e-004  6.3349363e-001  6.3349382e-001  7.5236958e-002
 -2.6400000e+002  2.3200000e+002  2.7834563e-002  6.0382464e-001  6.0446585e-001  7.0934896e-002
 -2.4800000e+002  2.3200000e+002 -2.8403579e-002  7.2962598e-001  7.3017863e-001  7.6786270e-002
 -2.3200000e+002  2.3200000e+002  7.2424143e-004  7.3441976e-001  7.3442011e-001  8.0256012e-002
 -2.1600000e+002  2.3200000e+002 -1.7692205e-002  7.4940402e-001  7.4961283e-001  8.4921435e-002
 -2.0000000e+002  2.3200000e+002 -1.8849842e-002  8.7507029e-001  8.7527329e-001  9.4203503e-002
 -1.8400000e+002  2.3200000e+002 -4.5656717e-003  8.8680700e-001  8.8681875e-001  9.6318169e-002
 -1.6800000e+002  2.3200000e+002 -4.5870910e-002  9.2372200e-001  9.2486025e-001  9.5968473e-002
 -1.5200000e+002  2.3200000e+002 -5.8489445e-002  1.0059999e+000  1.0076988e+000  1.0780625e-001
 -1.3600000e+002  2.3200000e+002 -5.5871598e-002  1.0199206e+000  1.0214498e+000  1.0001635e-001
 -1.2000000e+002  2.3200000e+002 -9.8998095e-002  1.0394741e+000  1.0441776e+000  1.0792855e-001
 -1.0400000e+002  2.3200000e+002 -3.0980796e-002  1.0914219e+000  1.0918615e+000  1.1047243e-001
 -8.8000000e+001  2.3200000e+002 -7.5737803e-002  1.1562684e+000  1.1587463e+000  1.1831973e-001
 -7.2000000e+001  2.3200000e+002 -9.4719873e-002  1.1276373e+000  1.1316085e+000  1.1679554e-001
 -5.6000000e+001  2.3200000e+002 -9.6967974e-002  1.1549639e+000  1.1590274e+000  1.2096344e-001
 -4.0000000e+001  2.3200000e+002 -5.6720109e-002  1.1338515e+000  1.1352693e+000  1.1649225e-001
 -2.4000000e+001  2.3200000e+002 -8.1405940e-002  1.0042389e+000  1.0075330e+000  1.1248600e-001
 -8.0000000e+000  2.3200000e+002 -9.4380302e-002  9.1915242e-001  9.2398529e-001  1.0645771e-001
  8.0000000e+000  2.3200000e+002 -5.1141601e-002  8.9678380e-001  8.9824086e-001  1.0658080e-001
  2.4000000e+001  2.3200000e+002 -1.0685198e-001  1.0677617e+000  1.0730948e+000  1.0756148e-001
  4.0000000e+001  2.3200000e+002 -8.9552530e-002  1.0962188e+000  1.0998706e+000  1.0856780e-001
  5.6000000e+001  2.3200000e+002 -8.4860597e-002  1.0853596e+000  1.0886720e+000  1.0408374e-001
  7.2000000e+001  2.3200000e+002 -6.9671260e-002  1.0315817e+000  1.0339317e+000  9.2846573e-002
  8.8000000e+001  2.3200000e+002 -9.8903431e-002  1.0571017e+000  1.0617184e+000  1.0232491e-001
  1.0400000e+002  2.3200000e+002 -1.2741050e-001  1.0976301e+000  1.1050002e+000  1.0488733e-001
  1.2000000e+002  2.3200000e+002 -1.4731013e-001  1.0528502e+000  1.0631057e+000  1.0101845e-001
  1.3600000e+002  2.3200000e+002 -1.2280122e-001  9.7384459e-001  9.8155664e-001  1.0289068e-001
  1.5200000e+002  2.3200000e+002 -1.5502795e-001  9.4954869e-001  9.6212077e-001  9.5768596e-002
  1.6800000e+002  2.3200000e+002 -1.1469571e-001  9.1878987e-001  9.2592113e-001  9.2093308e-002
  1.8400000e+002  2.3200000e+002 -1.6246260e-001  9.0035629e-001  9.1489646e-001  8.8899720e-002
  2.0000000e+002  2.3200000e+002 -1.4135686e-001  8.6347216e-001  8.7496625e-001  1.0027264e-001
  2.1600000e+002  2.3200000e+002 -1.4188132e-001  8.0368265e-001  8.1611035e-001  9.0311629e-002
  2.3200000e+002  2.3200000e+002 -1.6317743e-001  7.6727864e-001  7.8443826e-001  9.3203144e-002
  2.4800000e+002  2.3200000e+002 -1.6231230e-001  6.7194914e-001  6.9127486e-001  8.3740969e-002
  2.6400000e+002  2.3200000e+002 -1.4769870e-001  7.0632642e-001  7.2160371e-001  8.2749665e-002
  2.8000000e+002  2.3200000e+002 -1.2112296e-001  6.0819030e-001  6.2013403e-001  6.7348578e-002
  2.9600000e+002  2.3200000e+002 -1.2347129e-001  5.8147491e-001  5.9443943e-001  6.1642984e-002
  3.1200000e+002  2.3200000e+002 -8.9388264e-002  5.3370282e-001  5.4113673e-001  6.5520624e-002
 -3.1200000e+002  2.4800000e+002 -1.2392503e-002  1.2144332e-001  1.2207397e-001  3.1000123e-002
 -2.9600000e+002  2.4800000e+002 -9.0300512e-003  2.1240959e-001  2.1260145e-001  4.4744186e-002
 -2.8000000e+002  2.4800000e+002 -7.4123388e-003  2.1119736e-001  2.1132739e-001  4.4156923e-002
 -2.6400000e+002  2.4800000e+002 -1.2388360e-002  2.4144520e-001  2.4176281e-001  5.1962288e-002
 -2.4800000e+002  2.4800000e+002 -1.5908072e-002  2.5865202e-001  2.5914076e-001  5.2180868e-002
 -2.3200000e+002  2.4800000e+002 -5.8282045e-003  2.8647947e-001  2.8653875e-001  5.9052155e-002
 -2.1600000e+002  2.4800000e+002 -4.0214783e-002  3.1331980e-001  3.1589006e-001  6.6822389e-002
 -2.0000000e+002  2.4800000e+002 -4.5525955e-002  3.3112787e-001  3.3424284e-001  6.8801542e-002
 -1.8400000e+002  2.4800000e+002 -2.1480928e-002  3.2608658e-001  3.2679334e-001  6.5473045e-002
 -1.6800000e+002  2.4800000e+002 -1.6543177e-002  3.6635259e-001  3.6672592e-001  7.3512149e-002
 -1.5200000e+002  2.4800000e+002 -3.4459870e-002  3.8336799e-001  3.8491362e-001  7.4882323e-002
 -1.3600000e+002  2.4800000e+002 -3.3067773e-002  4.1539752e-001  4.1671162e-001  7.7866942e-002
 -1.2000000e+002  2.4800000e+002 -3.7000767e-002  4.3159214e-001  4.3317529e-001  8.2910618e-002
 -1.0400000e+002  2.4800000e+002 -2.0719701e-002  3.9763085e-001  3.9817032e-001  8.0122760e-002
 -8.8000000e+001  2.4800000e+002 -4.7204097e-002  3.9432833e-001  3.9714362e-001  8.3418995e-002
 -7.2000000e+001  2.4800000e+002 -5.7526981e-002  4.5500376e-001  4.5862597e-001  9.3668492e-002
 -5.6000000e+001  2.4800000e+002 -4.3684974e-002  4.6823417e-001  4.7026760e-001  9.9367366e-002
 -4.0000000e+001  2.4800000e+002 -4.5745125e-002  4.1503610e-001  4.1754949e-001  8.8500843e-002
 -2.4000000e+001  2.4800000e+002 -1.4724239e-002  3.6183687e-001  3.6213633e-001  7.9771874e-002
 -8.0000000e+000  2.4800000e+002 -2.7244924e-002  3.3592997e-001  3.3703298e-001  6.8435441e-002
  8.0000000e+000  2.4800000e+002 -4.4288489e-002  3.3860631e-001  3.4149042e-001  7.1487402e-002
  2.4000000e+001  2.4800000e+002 -2.8873718e-002  3.4205503e-001  3.4327152e-001  6.6492193e-002
  4.0000000e+001  2.4800000e+002 -3.4157151e-002  4.0490484e-001  4.0634301e-001  8.5393534e-002
  5.6000000e+001  2.4800000e+002 -3.3102405e-002  4.5619363e-001  4.5739304e-001  9.6302575e-002
  7.2000000e+001  2.4800000e+002 -3.8600300e-002  4.5665896e-001  4.5828745e-001  9.2051058e-002
  8.8000000e+001  2.4800000e+002 -2.7147807e-002  4.1420063e-001  4.1508935e-001  8.5045593e-002
  1.0400000e+002  2.4800000e+002 -2.3180222e-002  4.1001633e-001  4.1067105e-001  7.9487323e-002
  1.2000000e+002  2.4800000e+002 -3.4388294e-002  4.4361226e-001  4.4494313e-001  8.4598721e-002
  1.3600000e+002  2.4800000e+002 -4.4227169e-002  4.0030735e-001  4.0274311e-001  7.7804392e-002
  1.5200000e+002  2.4800000e+002 -4.7152500e-002  3.6710977e-001  3.7012558e-001  7.3394459e-002
  1.6800000e+002  2.4800000e+002 -5.7409881e-002  3.1876250e-001  3.2389107e-001  6.0142580e-002
  1.8400000e+002  2.4800000e+002 -4.9046669e-002  3.0015576e-001  3.0413657e-001  5.5500895e-002
  2.0000000e+002  2.4800000e+002 -5.1161697e-002  3.0142218e-001  3.0573330e-001  5.8723607e-002
  2.1600000e+002  2.4800000e+002 -5.4094250e-002  2.8143147e-001  2.8658308e-001  5.6911232e-002
  2.3200000e+002  2.4800000e+002 -5.3722148e-002  2.7568016e-001  2.8086584e-001  5.5200074e-002
  2.4800000e+002  2.4800000e+002 -4.8438543e-002  2.4801788e-001  2.5270370e-001  4.9331693e-002
  2.6400000e+002  2.4800000e+002 -5.0534004e-002  2.6022803e-001  2.6508926e-001  5.1165065e-002
  2.8000000e+002  2.4800000e+002 -4.4210855e-002  2.3649636e-001  2.4059329e-001  5.1672546e-002
  2.9600000e+002  2.4800000e+002 -5.3477236e-002  2.1944318e-001  2.2586528e-001  4.6192116e-002
  3.1200000e+002  2.4800000e+002 -1.7116563e-002  1.8085395e-001  1.8166213e-001  4.5162804e-002
