# Supplementary material for: Bulk elastic properties of chicken embryos during somitogenesis
Source: Biomed Eng Online. 2010 Mar 30;9:19. doi: 10.1186/1475-925X-9-19 (PMC3212891; doi:10.1186/1475-925X-9-19)
Supplement: Additional file 1 — This is a compressed html file with specific examples of the software and data used in the numerical calculations. [file 1475-925X-9-19-S1.ZIP › CenterSide4Dmkh.m]

%Funcao para fazer o fit junto do centro com o lado
function F = CenterSide4Dmkh(x,xdata)
% x(1:4) are the current YM values
% xdata has the x,y coordinates of the 32 x 40 PIV grid 
XCenter = xdata(1:(size(xdata))/2);

XSide = xdata((size(xdata))/2+1:end);

% comsol routines return the calculated displacement vectors
% at the 32 x 40 x,y values
% given YM values x(1:4)
RCenter = center4Dmkh(x,XCenter);
RSide = Side4Dmkh(x,XSide);

F = cat(1,RCenter,RSide);

% record the convergence ...
fp = fopen('fit4Davg.out','a');
fprintf(fp,'%s \n', datestr(now) );
fprintf(fp, 'x = ' ) ;
fprintf(fp, ' %f ', x ) ; % x0(1:size((x0),2) )
fprintf(fp, '\n') ;

fprintf(fp,'\n Rcenter ' );
fprintf(fp,'  %f ',RCenter );
fprintf(fp,' \n' );
%save fit4Davg.out RCenter -ascii -append

fprintf(fp,'\n RSide ' );
fprintf(fp,'  %f ',RSide );
fprintf(fp,' \n' );

fclose(fp);
