# Supplementary material for: Bulk elastic properties of chicken embryos during somitogenesis
Source: Biomed Eng Online. 2010 Mar 30;9:19. doi: 10.1186/1475-925X-9-19 (PMC3212891; doi:10.1186/1475-925X-9-19)
Supplement: Additional file 1 — This is a compressed html file with specific examples of the software and data used in the numerical calculations. [file 1475-925X-9-19-S1.ZIP › fit4Davg.m]

%%nome dos arquivos


outputfile='.\results\test.txt';

%referencia dos dados para o lado
x0_side=0;  %retirado do grafico
y0_side=0;  %retirado do valor da segunda coluna do dado
side_force=400e-9;

%referencia dos dados para o centro
x0_center=0;  %retirado do grafico
y0_center=0;  %retirado do valor da segunda coluna do dado
center_force=400e-9;

%load '..\averages\sidemedia.txt';
load 'sidemedia.txt';
% sidemedia format:
%   x posn, y posn, u_x, u_y, (u_x^2 + u_y^2)^.5

%%%% load '.\results\sidevar.txt';
%quiver(data(:,1),data(:,2),data(:,3),data(:,4));

% xdata = x,y posn.  ydata = u_x,u_y displacement
xdata_side=cat(1,(sidemedia(:,1)*2.51-x0_side)*1e-6,(sidemedia(:,2)*2.51-y0_side)*1e-6);
ydata_side=cat(1,sidemedia(:,3)*1e-6/side_force,sidemedia(:,4)*1e-6/side_force);
%ydata_side=cat(1,sidevar(:,3)*2.51*1e-6/side_force,sidevar(:,4)*2.51*1e-6/side_force);

%load '..\averages\centermedia.txt';
load 'centermedia.txt';
%%%load '.\results\centervar.txt';
%quiver(data(:,1),data(:,2),data(:,3),data(:,4));
% xdata = x,y posn.  ydata = u_x,u_y displacement
xdata_center=cat(1,(centermedia(:,1)*2.51-x0_center)*1e-6,(centermedia(:,2)*2.51-y0_center)*1e-6);
ydata_center=cat(1,centermedia(:,3)*1e-6/center_force,centermedia(:,4)*1e-6/center_force);
%ydata_center=cat(1,centervar(:,3)*2.51*1e-6/center_force,centervar(:,4)*2.51*1e-6/center_force);

xdata=cat(1,xdata_center,xdata_side);
ydata=cat(1,ydata_center,ydata_side);


% record the x,y coord and displacments of the PIV data
% 
fp = fopen('fit4Davg.out','w+');
fprintf(fp, '%s \n', datestr(now) ) ;
fclose(fp);

fp = fopen('fit4Davg.out','a');
fprintf(fp,'%s \n', datestr(now) );
%fprintf(fp, 'x0 = ' ) 
%fprintf(fp, ' %f ', x0 ) ; % x0(1:size((x0),2) )
%fprintf(fp, '\n') ;
fprintf(fp,'\n xdata_center ' );
fprintf(fp,'  %f ', xdata_center );
fprintf(fp,'\n' );

fprintf(fp,'\n xdata_side ' );
fprintf(fp,'  %f ', xdata_side );
fprintf(fp,'\n' );

fprintf(fp,'\n ydata_center ' );
fprintf(fp,'  %f ', ydata_center );
fprintf(fp,'\n' );

fprintf(fp,'\n ydata_side ' );
fprintf(fp,'  %f ', ydata_side );
fprintf(fp,'\n' );

fclose(fp);

options = optimset ('Diagnostics', 'on', 'Display', 'iter' ) % , 'MaxIter', 3 ) maxiter is a problem?

% make a bad guess for the init YM values 
x0=[100,100,100,100];
xlb = 0 * x0;
xub = [20000,20000,20000,20000];

%[x,resnorm,residual,exitflag,output,lambda,jacobian] = lsqcurvefit(@CenterSide4Dmkh,x0,xdata,ydata);
[x,resnorm,residual,exitflag,output,lambda,jacobian] = lsqcurvefit(@CenterSide4Dmkh,x0,xdata,ydata,xlb ,xub ,options);


% size(residual) ans =        5120           1
%     5120 = 32 * 40 * 2 * 2 = x,y posn. for 32 x 40 lattice, side + center
%resnorm =  1.0230e+003
%     avg error/lattice site \sim 1000/(32*40*2) = .4 microns
%output = 
%    firstorderopt: 1.4878e-004size(residual)
%       iterations: 24
%        funcCount: 125
%     cgiterations: 40
%       algorithm: 'large-scale: trust-region reflective Newton'
%         message: [1x87 char]

%determinar os erros dos parametros
ci = nlparci(x,residual,'jacobian',jacobian);

%[ypred,delta] = nlpredci(@CenterSide,xdata,x,residual,jacobian);


% M=[];
% M(:,1)=xdata';
% M(:,2)=ydata;
% M(:,3)=CenterSide(x,xdata);
% plot(M,'*')

%teste=CenterSide4D(x0,xdata);

%output to file

save(outputfile,'x','ci','resnorm','residual','exitflag','-ASCII');

beep;
