# Supplementary material for: Bulk elastic properties of chicken embryos during somitogenesis
Source: Biomed Eng Online. 2010 Mar 30;9:19. doi: 10.1186/1475-925X-9-19 (PMC3212891; doi:10.1186/1475-925X-9-19)
Supplement: Additional file 1 — This is a compressed html file with specific examples of the software and data used in the numerical calculations. [file 1475-925X-9-19-S1.ZIP › Side4Dmkh.m]

function F = Side4Dmkh(x,xdata)

% COMSOL Multiphysics Model M-file
% Generated by COMSOL 3.3a (COMSOL 3.3.0.511, $Date: 2007/02/02 19:05:58 $)

flclear fem

% COMSOL version
clear vrsn
vrsn.name = 'COMSOL 3.3';
vrsn.ext = 'a';
vrsn.major = 0;
vrsn.build = 511;
vrsn.rcs = '$Name:  $';
vrsn.date = '$Date: 2007/02/02 19:05:58 $';
fem.version = vrsn;

% Geometry
g1=circ2('5e-3','base','center','pos',{'-600e-6','0'},'rot','0');
g2=ellip2('1.15e-3','2.8e-3','base','center','pos',{'-600e-6','0'},'rot','0');
g3=ellip2('300e-6','2.3e-3','base','center','pos',{'-600e-6','0'},'rot','0');
g5=ellip2('200e-6','2.2e-3','base','center','pos',{'-600e-6','0'},'rot','0');
g6=geomcomp({g1,g2,g3,g5},'ns',{'g1','g2','g3','g5'},'sf','g1+g2+g3+g5','edge','none');
g7=circ2('3e-6','base','center','pos',{'0','0'},'rot','0');
g8=geomcomp({g6,g7},'ns',{'g6','g7'},'sf','g6-g7','edge','none');

% Analyzed geometry
clear s
s.objs={g8};
s.name={'CO2'};
s.tags={'g8'};

fem.draw=struct('s',s);
fem.geom=geomcsg(fem);

% Initialize mesh
fem.mesh=meshinit(fem, ...
                  'hauto',5);

% Refine mesh
fem.mesh=meshrefine(fem, ...
                    'mcase',0, ...
                    'rmethod','regular');

% Refine mesh
% fem.mesh=meshrefine(fem, ...
%                     'mcase',0, ...
%                     'rmethod','regular');

                
%meus valores de E
E1=x(1);
E2=x(2);
E3=x(3);
E4=x(4);

% (Default values are not included)

% Application mode 1
clear appl
appl.mode.class = 'SmePlaneStress';
appl.module = 'SME';
appl.gporder = 4;
appl.cporder = 2;
appl.assignsuffix = '_smps';
clear bnd
bnd.name = {'dentro','fora','meio'};
bnd.Fy = {10e-3,0,0};
bnd.constrcond = {'free','fixed','fixed'};
bnd.ind = [2,2,3,3,3,3,3,3,2,3,3,3,3,3,3,2,1,1,1,1];
appl.bnd = bnd;
clear equ
equ.nu = 0.3;
equ.rho = 1080;
equ.E = {E1,E2,E3,E4};
equ.thickness = {76e-6,56e-6,55e-6,84e-6};
equ.ind = [1,2,3,4];
appl.equ = equ;
fem.appl{1} = appl;
fem.frame = {'ref'};
fem.border = 1;
clear units;
units.basesystem = 'SI';
fem.units = units;

% Multiphysics
fem=multiphysics(fem);

% Extend mesh
fem.xmesh=meshextend(fem);

% Solve problem
fem.sol=femstatic(fem, ...
                  'solcomp',{'v','u'}, ...
                  'outcomp',{'v','u'});

% Save current fem structure for restart purposes
% fem0=fem;

% Plot solution
% postplot(fem, ...
%          'tridata',{'disp_smps','cont','internal','unit','m'}, ...
%          'trimap','jet(1024)', ...
%          'arrowdata',{'u','v'}, ...
%          'arrowxspacing',15, ...
%          'arrowyspacing',15, ...
%          'arrowtype','arrow', ...
%          'arrowstyle','proportional', ...
%          'arrowcolor',[1.0,0.0,0.0], ...
%          'title','Surface: Total displacement [m]   Arrow: Displacement [m]', ...
%          'axis',[-0.0060999997891485695,0.0048999999649822715,-0.00572335012588026,0.00572335012588026,-1,1]);

% dump u,v on interpolated grid.
% this was used to generate Figure 6.
%
%sdim
xy = [];
ii = 1; 
for y = -4:.2:4   % in units of mm
for x =-4:.2:4
    r = sqrt(x^2 + y^2);
    if (r < 4) 
      xy(ii,1) = x;
      xy(ii,2) = y;
      ii = ii + 1
    end
end % x
end % y
xy = 1e-3 * xy; % convert to meters
xy = xy';
size(xy)

dy0 = postinterp(fem,'v',xy);
dx0 = postinterp(fem,'u',xy);
fp = fopen('sideuv.out','w+');
fprintf(fp,'\n xy ' );
fprintf(fp,'  %e ', xy );
fprintf(fp,'\n' );

fprintf(fp,'\n dy0 ' );
fprintf(fp,'  %e ', dy0 );
fprintf(fp,'\n' );

fprintf(fp,'\n dx0 ' );
fprintf(fp,'  %e ', dx0);
fprintf(fp,'\n' );

fclose(fp);
% ... end dump dy,dx ...


XX=[];
XX(:,1)=xdata(1:(size(xdata))/2)';
XX(:,2)=xdata((size(xdata))/2+1:end);
XX=XX';
%size(XX)


%fprintf(fp,'\n XX(:,1) ' );
%fprintf(fp,'  %f ', XX(:,1) );
%fprintf(fp,'\n' );
%fclose(fp);

%XX


DY = postinterp(fem,'v',XX);
DX = postinterp(fem,'u',XX);

pd=cat(2,DX,DY);

force=189e-9;
F=pd'/force;
