# Supplementary material for: Bulk elastic properties of chicken embryos during somitogenesis
Source: Biomed Eng Online. 2010 Mar 30;9:19. doi: 10.1186/1475-925X-9-19 (PMC3212891; doi:10.1186/1475-925X-9-19)
Supplement: Additional file 1 — This is a compressed html file with specific examples of the software and data used in the numerical calculations. [file 1475-925X-9-19-S1.ZIP › sidemedia.txt]

 -3.1200000e+002 -2.4800000e+002 -5.5838410e-002  1.2554507e-001  1.3740266e-001  6.3702061e-002
 -2.9600000e+002 -2.4800000e+002 -6.8460102e-002  1.9392128e-001  2.0565080e-001  6.3671916e-002
 -2.8000000e+002 -2.4800000e+002 -6.1112583e-002  1.8234716e-001  1.9231546e-001  6.7717370e-002
 -2.6400000e+002 -2.4800000e+002 -6.4835679e-002  1.7855273e-001  1.8995984e-001  5.8398385e-002
 -2.4800000e+002 -2.4800000e+002 -1.1445129e-001  2.1894540e-001  2.4705503e-001  7.1432321e-002
 -2.3200000e+002 -2.4800000e+002 -1.1080405e-001  2.1681141e-001  2.4348455e-001  6.8328651e-002
 -2.1600000e+002 -2.4800000e+002 -1.0834891e-001  2.7465253e-001  2.9525158e-001  7.6243868e-002
 -2.0000000e+002 -2.4800000e+002 -9.0719686e-002  2.8272186e-001  2.9692038e-001  7.1773817e-002
 -1.8400000e+002 -2.4800000e+002 -7.9380903e-002  2.9158185e-001  3.0219415e-001  7.3890573e-002
 -1.6800000e+002 -2.4800000e+002 -1.1928996e-001  3.1773193e-001  3.3938721e-001  7.9386867e-002
 -1.5200000e+002 -2.4800000e+002 -8.7229065e-002  3.4429119e-001  3.5516945e-001  8.7162939e-002
 -1.3600000e+002 -2.4800000e+002 -8.1215440e-002  4.3069265e-001  4.3828313e-001  9.3104494e-002
 -1.2000000e+002 -2.4800000e+002 -9.2824615e-002  4.1717560e-001  4.2737792e-001  9.9037830e-002
 -1.0400000e+002 -2.4800000e+002 -8.8560172e-002  4.5618845e-001  4.6470508e-001  1.0663459e-001
 -8.8000000e+001 -2.4800000e+002 -1.0204657e-001  4.8010334e-001  4.9082860e-001  1.0788841e-001
 -7.2000000e+001 -2.4800000e+002 -7.8461779e-002  5.0543900e-001  5.1149275e-001  1.0952283e-001
 -5.6000000e+001 -2.4800000e+002 -9.5396221e-002  5.0911833e-001  5.1797868e-001  1.2350958e-001
 -4.0000000e+001 -2.4800000e+002 -9.4271744e-002  5.4458857e-001  5.5268786e-001  1.2153809e-001
 -2.4000000e+001 -2.4800000e+002 -1.0477587e-001  5.7170530e-001  5.8122709e-001  1.2546761e-001
 -8.0000000e+000 -2.4800000e+002 -7.0912629e-002  6.0712605e-001  6.1125333e-001  1.3375908e-001
  8.0000000e+000 -2.4800000e+002 -6.3651504e-002  5.9841350e-001  6.0178919e-001  1.3418722e-001
  2.4000000e+001 -2.4800000e+002 -5.8123225e-002  5.7012914e-001  5.7308424e-001  1.2773163e-001
  4.0000000e+001 -2.4800000e+002 -1.2219928e-001  5.4353100e-001  5.5709838e-001  1.1509406e-001
  5.6000000e+001 -2.4800000e+002 -4.3892300e-002  5.3185613e-001  5.3366420e-001  1.1821175e-001
  7.2000000e+001 -2.4800000e+002 -1.1649976e-001  5.0498469e-001  5.1824871e-001  1.1804958e-001
  8.8000000e+001 -2.4800000e+002 -1.1310826e-001  4.9087683e-001  5.0373956e-001  1.1055289e-001
  1.0400000e+002 -2.4800000e+002 -1.0480745e-001  4.1191866e-001  4.2504304e-001  9.4466564e-002
  1.2000000e+002 -2.4800000e+002 -1.1338732e-001  4.2271196e-001  4.3765521e-001  1.0390309e-001
  1.3600000e+002 -2.4800000e+002 -8.8006257e-002  3.7727071e-001  3.8739939e-001  9.0785833e-002
  1.5200000e+002 -2.4800000e+002 -5.1380673e-002  3.4731058e-001  3.5109061e-001  8.7138099e-002
  1.6800000e+002 -2.4800000e+002 -6.1140198e-002  3.1880178e-001  3.2461162e-001  8.0402297e-002
  1.8400000e+002 -2.4800000e+002 -8.4400740e-002  2.5450728e-001  2.6813698e-001  7.0903756e-002
  2.0000000e+002 -2.4800000e+002 -7.9868339e-002  2.3756595e-001  2.5063227e-001  6.7708947e-002
  2.1600000e+002 -2.4800000e+002 -6.5511285e-002  2.0751695e-001  2.1761207e-001  6.3572672e-002
  2.3200000e+002 -2.4800000e+002 -8.1922074e-002  2.0332147e-001  2.1920503e-001  6.6744900e-002
  2.4800000e+002 -2.4800000e+002 -5.9305886e-002  2.0163880e-001  2.1017943e-001  6.8317931e-002
  2.6400000e+002 -2.4800000e+002 -9.2836873e-002  1.6382675e-001  1.8830266e-001  5.9134782e-002
  2.8000000e+002 -2.4800000e+002 -6.7603098e-002  1.4354385e-001  1.5866637e-001  4.7991518e-002
  2.9600000e+002 -2.4800000e+002 -7.8153670e-002  1.4541930e-001  1.6509018e-001  5.1898512e-002
  3.1200000e+002 -2.4800000e+002 -3.2178885e-003  7.7962325e-002  7.8028706e-002  4.4557066e-002
 -3.1200000e+002 -2.3200000e+002 -4.0484517e-002  1.3400815e-001  1.3998993e-001  6.0130800e-002
 -2.9600000e+002 -2.3200000e+002 -8.9761160e-002  1.8819915e-001  2.0850896e-001  6.5542010e-002
 -2.8000000e+002 -2.3200000e+002 -9.1056357e-002  1.8647764e-001  2.0752149e-001  7.0377817e-002
 -2.6400000e+002 -2.3200000e+002 -1.2825367e-001  1.9122539e-001  2.3025237e-001  7.0739742e-002
 -2.4800000e+002 -2.3200000e+002 -1.0698111e-001  2.2718528e-001  2.5111374e-001  6.7498944e-002
 -2.3200000e+002 -2.3200000e+002 -1.2695398e-001  2.3229610e-001  2.6472400e-001  7.7533782e-002
 -2.1600000e+002 -2.3200000e+002 -1.0847219e-001  2.5223504e-001  2.7457008e-001  7.6079452e-002
 -2.0000000e+002 -2.3200000e+002 -9.7232668e-002  2.8244625e-001  2.9871403e-001  7.2182120e-002
 -1.8400000e+002 -2.3200000e+002 -1.2574624e-001  3.4119236e-001  3.6362666e-001  8.4329297e-002
 -1.6800000e+002 -2.3200000e+002 -8.4284874e-002  4.2938334e-001  4.3757741e-001  9.4769775e-002
 -1.5200000e+002 -2.3200000e+002 -1.4128298e-001  4.4054849e-001  4.6264873e-001  1.0556964e-001
 -1.3600000e+002 -2.3200000e+002 -9.8486645e-002  4.5977373e-001  4.7020368e-001  1.0967185e-001
 -1.2000000e+002 -2.3200000e+002 -1.2890687e-001  4.8537841e-001  5.0220432e-001  1.0842664e-001
 -1.0400000e+002 -2.3200000e+002 -8.7270426e-002  4.8220785e-001  4.9004136e-001  1.0750186e-001
 -8.8000000e+001 -2.3200000e+002 -1.0535176e-001  5.0871523e-001  5.1950956e-001  1.1110218e-001
 -7.2000000e+001 -2.3200000e+002 -8.2595877e-002  6.1184345e-001  6.1739330e-001  1.3305869e-001
 -5.6000000e+001 -2.3200000e+002 -8.9189677e-002  5.8518868e-001  5.9194644e-001  1.2877724e-001
 -4.0000000e+001 -2.3200000e+002 -1.2658118e-001  6.0771624e-001  6.2075907e-001  1.3403265e-001
 -2.4000000e+001 -2.3200000e+002 -7.8671604e-002  6.7286996e-001  6.7745347e-001  1.4459929e-001
 -8.0000000e+000 -2.3200000e+002 -9.9871614e-002  6.8761440e-001  6.9482941e-001  1.5542459e-001
  8.0000000e+000 -2.3200000e+002 -8.5267261e-002  6.5531320e-001  6.6083727e-001  1.4693126e-001
  2.4000000e+001 -2.3200000e+002 -9.5187674e-002  5.8751342e-001  5.9517452e-001  1.3174077e-001
  4.0000000e+001 -2.3200000e+002 -8.8775284e-002  5.8537861e-001  5.9207193e-001  1.2666522e-001
  5.6000000e+001 -2.3200000e+002 -1.1038895e-001  6.2488974e-001  6.3456513e-001  1.3469058e-001
  7.2000000e+001 -2.3200000e+002 -1.0107974e-001  5.5656327e-001  5.6566756e-001  1.2402637e-001
  8.8000000e+001 -2.3200000e+002 -1.2358191e-001  5.2822014e-001  5.4248410e-001  1.1872594e-001
  1.0400000e+002 -2.3200000e+002 -9.4138877e-002  5.0159452e-001  5.1035203e-001  1.1517244e-001
  1.2000000e+002 -2.3200000e+002 -1.1244069e-001  4.8006651e-001  4.9305858e-001  1.2141198e-001
  1.3600000e+002 -2.3200000e+002 -1.2364840e-001  4.3703337e-001  4.5418839e-001  1.0954003e-001
  1.5200000e+002 -2.3200000e+002 -8.5443943e-002  3.4679306e-001  3.5716396e-001  8.7155159e-002
  1.6800000e+002 -2.3200000e+002 -8.7642180e-002  3.1184802e-001  3.2392952e-001  7.7782336e-002
  1.8400000e+002 -2.3200000e+002 -5.7866742e-002  3.0625129e-001  3.1167035e-001  7.4002081e-002
  2.0000000e+002 -2.3200000e+002 -6.2930364e-002  2.7786107e-001  2.8489824e-001  7.1518699e-002
  2.1600000e+002 -2.3200000e+002 -8.3996438e-002  2.2834692e-001  2.4330581e-001  6.6645812e-002
  2.3200000e+002 -2.3200000e+002 -7.7261793e-002  2.4719582e-001  2.5898872e-001  8.1897306e-002
  2.4800000e+002 -2.3200000e+002 -7.7276416e-002  1.9170505e-001  2.0669415e-001  6.4035865e-002
  2.6400000e+002 -2.3200000e+002 -7.8239991e-002  1.8698566e-001  2.0269468e-001  6.2154601e-002
  2.8000000e+002 -2.3200000e+002 -8.8964839e-002  1.4049472e-001  1.6629345e-001  5.2559643e-002
  2.9600000e+002 -2.3200000e+002 -6.9167897e-002  1.6163640e-001  1.7581389e-001  5.6602267e-002
  3.1200000e+002 -2.3200000e+002 -3.9272973e-002  7.4588646e-002  8.4296100e-002  4.3161313e-002
 -3.1200000e+002 -2.1600000e+002 -9.5821901e-002  1.2853164e-001  1.6031912e-001  5.1686432e-002
 -2.9600000e+002 -2.1600000e+002 -7.2051820e-002  2.5855897e-001  2.6841051e-001  6.2016094e-002
 -2.8000000e+002 -2.1600000e+002 -8.8973916e-002  2.4612034e-001  2.6170896e-001  5.4580927e-002
 -2.6400000e+002 -2.1600000e+002 -7.7688038e-002  3.1113662e-001  3.2068899e-001  5.8824858e-002
 -2.4800000e+002 -2.1600000e+002 -1.1411643e-001  3.0769504e-001  3.2817495e-001  6.1891798e-002
 -2.3200000e+002 -2.1600000e+002 -8.3215314e-002  3.1747947e-001  3.2820421e-001  6.0801803e-002
 -2.1600000e+002 -2.1600000e+002 -1.5711731e-001  3.2431202e-001  3.6036666e-001  6.7049383e-002
 -2.0000000e+002 -2.1600000e+002 -1.2943601e-001  4.2371013e-001  4.4303945e-001  6.4624461e-002
 -1.8400000e+002 -2.1600000e+002 -1.0270255e-001  4.5675513e-001  4.6815922e-001  6.9486796e-002
 -1.6800000e+002 -2.1600000e+002 -1.1004595e-001  5.4620822e-001  5.5718357e-001  7.9812977e-002
 -1.5200000e+002 -2.1600000e+002 -1.2788334e-001  5.5501503e-001  5.6955758e-001  7.8551141e-002
 -1.3600000e+002 -2.1600000e+002 -1.3589320e-001  6.3784583e-001  6.5216123e-001  8.4935740e-002
 -1.2000000e+002 -2.1600000e+002 -1.0500179e-001  6.6292844e-001  6.7119259e-001  7.9810051e-002
 -1.0400000e+002 -2.1600000e+002 -1.5392719e-001  7.4518445e-001  7.6091619e-001  9.1957072e-002
 -8.8000000e+001 -2.1600000e+002 -1.3367097e-001  8.1630988e-001  8.2718181e-001  9.9385198e-002
 -7.2000000e+001 -2.1600000e+002 -1.4343087e-001  8.5081611e-001  8.6282123e-001  1.1029667e-001
 -5.6000000e+001 -2.1600000e+002 -8.9984508e-002  9.2942501e-001  9.3377089e-001  1.1583683e-001
 -4.0000000e+001 -2.1600000e+002 -9.3360368e-002  9.5759031e-001  9.6213064e-001  1.1505664e-001
 -2.4000000e+001 -2.1600000e+002 -1.0616386e-001  1.0141949e+000  1.0197363e+000  1.1749098e-001
 -8.0000000e+000 -2.1600000e+002 -1.6203010e-001  1.0484279e+000  1.0608745e+000  1.3263038e-001
  8.0000000e+000 -2.1600000e+002 -9.7699006e-002  1.0000423e+000  1.0048033e+000  1.1010128e-001
  2.4000000e+001 -2.1600000e+002 -7.8358682e-002  9.7444994e-001  9.7759540e-001  1.2114132e-001
  4.0000000e+001 -2.1600000e+002 -1.0521450e-001  9.0952528e-001  9.1559070e-001  1.1488120e-001
  5.6000000e+001 -2.1600000e+002 -9.4088794e-002  9.6096609e-001  9.6556125e-001  1.2413464e-001
  7.2000000e+001 -2.1600000e+002 -1.4954668e-001  8.3875558e-001  8.5198306e-001  1.1180037e-001
  8.8000000e+001 -2.1600000e+002 -1.5652656e-001  8.0632913e-001  8.2138129e-001  1.0900665e-001
  1.0400000e+002 -2.1600000e+002 -1.1137645e-001  7.2061562e-001  7.2917185e-001  9.9748003e-002
  1.2000000e+002 -2.1600000e+002 -1.6617732e-001  7.1401531e-001  7.3309806e-001  1.0010604e-001
  1.3600000e+002 -2.1600000e+002 -8.8710582e-002  7.0989542e-001  7.1541671e-001  9.2027092e-002
  1.5200000e+002 -2.1600000e+002 -7.6750978e-002  5.9768024e-001  6.0258807e-001  7.4708059e-002
  1.6800000e+002 -2.1600000e+002 -8.6218557e-002  5.4660970e-001  5.5336769e-001  7.6610531e-002
  1.8400000e+002 -2.1600000e+002 -1.0010603e-001  4.9258840e-001  5.0265749e-001  6.4920482e-002
  2.0000000e+002 -2.1600000e+002 -6.2248745e-002  4.4890130e-001  4.5319674e-001  6.9674147e-002
  2.1600000e+002 -2.1600000e+002 -6.8460257e-002  3.6139346e-001  3.6782066e-001  5.2365473e-002
  2.3200000e+002 -2.1600000e+002 -1.1133233e-001  3.8220597e-001  3.9809081e-001  7.4912225e-002
  2.4800000e+002 -2.1600000e+002 -4.9367520e-002  3.0603621e-001  3.0999244e-001  5.1829148e-002
  2.6400000e+002 -2.1600000e+002 -7.3833794e-002  2.6770991e-001  2.7770493e-001  4.5197378e-002
  2.8000000e+002 -2.1600000e+002 -7.2740339e-002  2.8070694e-001  2.8997852e-001  5.0033882e-002
  2.9600000e+002 -2.1600000e+002 -8.3831290e-002  2.3340263e-001  2.4800096e-001  4.8958209e-002
  3.1200000e+002 -2.1600000e+002 -5.6903788e-002  1.6445443e-001  1.7402098e-001  4.9190538e-002
 -3.1200000e+002 -2.0000000e+002 -7.1851925e-002  1.2944897e-001  1.4805315e-001  5.1837525e-002
 -2.9600000e+002 -2.0000000e+002 -9.5688412e-002  2.4393105e-001  2.6202792e-001  5.9417880e-002
 -2.8000000e+002 -2.0000000e+002 -9.8657170e-002  2.9768091e-001  3.1360351e-001  6.4216787e-002
 -2.6400000e+002 -2.0000000e+002 -1.2554901e-001  2.8223608e-001  3.0890089e-001  5.7579812e-002
 -2.4800000e+002 -2.0000000e+002 -1.0245045e-001  2.9015785e-001  3.0771362e-001  6.3509933e-002
 -2.3200000e+002 -2.0000000e+002 -1.0983419e-001  3.0021325e-001  3.1967412e-001  6.3194765e-002
 -2.1600000e+002 -2.0000000e+002 -1.5544673e-001  3.8199033e-001  4.1240792e-001  7.3996261e-002
 -2.0000000e+002 -2.0000000e+002 -1.2102846e-001  4.6724698e-001  4.8266720e-001  7.3885256e-002
 -1.8400000e+002 -2.0000000e+002 -1.1372113e-001  5.0732798e-001  5.1991747e-001  8.1037116e-002
 -1.6800000e+002 -2.0000000e+002 -1.1106592e-001  6.0601273e-001  6.1610637e-001  8.4078659e-002
 -1.5200000e+002 -2.0000000e+002 -1.0349885e-001  6.8647618e-001  6.9423451e-001  9.3023481e-002
 -1.3600000e+002 -2.0000000e+002 -1.1863966e-001  7.6626579e-001  7.7539579e-001  1.0174152e-001
 -1.2000000e+002 -2.0000000e+002 -9.4478268e-002  7.6529319e-001  7.7110298e-001  1.0231116e-001
 -1.0400000e+002 -2.0000000e+002 -1.1880410e-001  7.9912956e-001  8.0791241e-001  1.0182712e-001
 -8.8000000e+001 -2.0000000e+002 -1.3258156e-001  8.6997239e-001  8.8001695e-001  1.1001104e-001
 -7.2000000e+001 -2.0000000e+002 -8.3815562e-002  9.6664719e-001  9.7027411e-001  1.2146470e-001
 -5.6000000e+001 -2.0000000e+002 -9.6029798e-002  9.9239435e-001  9.9702972e-001  1.1954816e-001
 -4.0000000e+001 -2.0000000e+002 -1.4275024e-001  1.1045796e+000  1.1137655e+000  1.3320973e-001
 -2.4000000e+001 -2.0000000e+002 -1.3012523e-001  1.1345814e+000  1.1420191e+000  1.4021421e-001
 -8.0000000e+000 -2.0000000e+002 -1.6527821e-001  1.1407430e+000  1.1526541e+000  1.4173991e-001
  8.0000000e+000 -2.0000000e+002 -1.0844597e-001  1.0539884e+000  1.0595527e+000  1.1979643e-001
  2.4000000e+001 -2.0000000e+002 -1.5293246e-001  9.9119028e-001  1.0029190e+000  1.1084761e-001
  4.0000000e+001 -2.0000000e+002 -1.1275839e-001  1.0078593e+000  1.0141473e+000  1.2032089e-001
  5.6000000e+001 -2.0000000e+002 -1.2317652e-001  9.6873073e-001  9.7653043e-001  1.2828101e-001
  7.2000000e+001 -2.0000000e+002 -1.4382678e-001  9.8930769e-001  9.9970788e-001  1.2408955e-001
  8.8000000e+001 -2.0000000e+002 -1.3088175e-001  8.5423626e-001  8.6420462e-001  1.0055502e-001
  1.0400000e+002 -2.0000000e+002 -1.3623786e-001  7.5357741e-001  7.6579349e-001  9.0062517e-002
  1.2000000e+002 -2.0000000e+002 -1.1278078e-001  6.8487306e-001  6.9409697e-001  9.4219040e-002
  1.3600000e+002 -2.0000000e+002 -1.2559250e-001  7.0665032e-001  7.1772428e-001  8.9430557e-002
  1.5200000e+002 -2.0000000e+002 -5.8999087e-002  6.2860485e-001  6.3136753e-001  8.0887346e-002
  1.6800000e+002 -2.0000000e+002 -8.5753730e-002  5.6015944e-001  5.6668537e-001  7.2567645e-002
  1.8400000e+002 -2.0000000e+002 -9.9659065e-002  5.2075486e-001  5.3020520e-001  7.4515104e-002
  2.0000000e+002 -2.0000000e+002 -6.9464065e-002  4.6176873e-001  4.6696426e-001  6.8253477e-002
  2.1600000e+002 -2.0000000e+002 -7.0890814e-002  4.1562176e-001  4.2162419e-001  6.0639227e-002
  2.3200000e+002 -2.0000000e+002 -9.1890968e-002  3.6187680e-001  3.7336144e-001  6.3331728e-002
  2.4800000e+002 -2.0000000e+002 -8.5827681e-002  3.6300764e-001  3.7301601e-001  7.1083257e-002
  2.6400000e+002 -2.0000000e+002 -8.1069208e-002  2.9149829e-001  3.0256151e-001  5.1540038e-002
  2.8000000e+002 -2.0000000e+002 -9.0229880e-002  2.7896310e-001  2.9319250e-001  5.7326435e-002
  2.9600000e+002 -2.0000000e+002 -5.6866273e-002  2.6271397e-001  2.6879807e-001  5.2411057e-002
  3.1200000e+002 -2.0000000e+002 -1.9646390e-002  1.4877748e-001  1.5006905e-001  4.5174396e-002
 -3.1200000e+002 -1.8400000e+002 -7.0395959e-002  1.7872901e-001  1.9209282e-001  5.4070918e-002
 -2.9600000e+002 -1.8400000e+002 -1.0706955e-001  2.4853688e-001  2.7061868e-001  5.6114686e-002
 -2.8000000e+002 -1.8400000e+002 -7.0154033e-002  3.0659443e-001  3.1451826e-001  6.4130281e-002
 -2.6400000e+002 -1.8400000e+002 -1.1648856e-001  3.3313434e-001  3.5291369e-001  6.7812046e-002
 -2.4800000e+002 -1.8400000e+002 -1.0238515e-001  3.1370801e-001  3.2999309e-001  5.9923713e-002
 -2.3200000e+002 -1.8400000e+002 -1.0086293e-001  3.2136750e-001  3.3682399e-001  5.7003333e-002
 -2.1600000e+002 -1.8400000e+002 -1.2811515e-001  4.2304826e-001  4.4202186e-001  7.1035882e-002
 -2.0000000e+002 -1.8400000e+002 -1.2859197e-001  4.5796820e-001  4.7567926e-001  7.3100963e-002
 -1.8400000e+002 -1.8400000e+002 -9.5527723e-002  4.8028825e-001  4.8969618e-001  7.3559094e-002
 -1.6800000e+002 -1.8400000e+002 -9.7525341e-002  5.9812370e-001  6.0602240e-001  8.6491130e-002
 -1.5200000e+002 -1.8400000e+002 -1.1136726e-001  7.1062351e-001  7.1929718e-001  8.7547565e-002
 -1.3600000e+002 -1.8400000e+002 -1.0220232e-001  7.3136631e-001  7.3847275e-001  9.5000561e-002
 -1.2000000e+002 -1.8400000e+002 -1.2477900e-001  7.8418249e-001  7.9404784e-001  9.5665177e-002
 -1.0400000e+002 -1.8400000e+002 -1.2452906e-001  9.0337360e-001  9.1191631e-001  1.1301247e-001
 -8.8000000e+001 -1.8400000e+002 -1.1817420e-001  1.0242942e+000  1.0310886e+000  1.2433754e-001
 -7.2000000e+001 -1.8400000e+002 -3.2119374e-002  1.0596525e+000  1.0601392e+000  1.3039794e-001
 -5.6000000e+001 -1.8400000e+002 -1.1788961e-001  1.1103771e+000  1.1166178e+000  1.2871573e-001
 -4.0000000e+001 -1.8400000e+002 -8.2269029e-002  1.0950964e+000  1.0981823e+000  1.1904918e-001
 -2.4000000e+001 -1.8400000e+002 -1.4004734e-001  1.1854017e+000  1.1936459e+000  1.4289547e-001
 -8.0000000e+000 -1.8400000e+002 -1.2919615e-001  1.2574316e+000  1.2640514e+000  1.4529967e-001
  8.0000000e+000 -1.8400000e+002 -1.0469112e-001  1.1665365e+000  1.1712249e+000  1.3338018e-001
  2.4000000e+001 -1.8400000e+002 -1.2150185e-001  1.0971738e+000  1.1038809e+000  1.2826869e-001
  4.0000000e+001 -1.8400000e+002 -6.8052257e-002  1.1182812e+000  1.1203499e+000  1.3519139e-001
  5.6000000e+001 -1.8400000e+002 -1.2560906e-001  1.0529932e+000  1.0604586e+000  1.2472254e-001
  7.2000000e+001 -1.8400000e+002 -1.1994923e-001  1.0058647e+000  1.0129914e+000  1.2554894e-001
  8.8000000e+001 -1.8400000e+002 -9.8935070e-002  9.6682508e-001  9.7187390e-001  1.0159571e-001
  1.0400000e+002 -1.8400000e+002 -1.0915733e-001  8.6918705e-001  8.7601453e-001  9.9282773e-002
  1.2000000e+002 -1.8400000e+002 -7.3769452e-002  7.8281795e-001  7.8628613e-001  9.0001103e-002
  1.3600000e+002 -1.8400000e+002 -1.0659126e-001  6.5981022e-001  6.6836458e-001  8.6893944e-002
  1.5200000e+002 -1.8400000e+002 -1.0320311e-001  6.4913941e-001  6.5729207e-001  7.8996218e-002
  1.6800000e+002 -1.8400000e+002 -9.6555017e-002  6.5161877e-001  6.5873355e-001  8.4892529e-002
  1.8400000e+002 -1.8400000e+002 -7.7149582e-002  5.5222987e-001  5.5759294e-001  7.0807960e-002
  2.0000000e+002 -1.8400000e+002 -7.3785147e-002  4.8616448e-001  4.9173178e-001  6.7418137e-002
  2.1600000e+002 -1.8400000e+002 -1.0669418e-001  3.9705351e-001  4.1113883e-001  6.1361320e-002
  2.3200000e+002 -1.8400000e+002 -6.1579193e-002  3.5183574e-001  3.5718396e-001  5.8359764e-002
  2.4800000e+002 -1.8400000e+002 -8.4859968e-002  3.9476829e-001  4.0378611e-001  5.3434909e-002
  2.6400000e+002 -1.8400000e+002 -7.9335965e-002  2.8309309e-001  2.9399982e-001  4.6739357e-002
  2.8000000e+002 -1.8400000e+002 -8.2111658e-002  2.8177251e-001  2.9349288e-001  4.9391281e-002
  2.9600000e+002 -1.8400000e+002 -3.7265671e-002  1.9751073e-001  2.0099557e-001  3.6251123e-002
  3.1200000e+002 -1.8400000e+002 -4.0188523e-002  1.5381871e-001  1.5898211e-001  4.6735035e-002
 -3.1200000e+002 -1.6800000e+002 -3.5146712e-002  1.8404287e-001  1.8736880e-001  5.1495904e-002
 -2.9600000e+002 -1.6800000e+002 -1.0027155e-001  2.9027564e-001  3.0710638e-001  5.6376788e-002
 -2.8000000e+002 -1.6800000e+002 -1.0361435e-001  2.9947276e-001  3.1689094e-001  6.0782664e-002
 -2.6400000e+002 -1.6800000e+002 -1.1134143e-001  3.1697551e-001  3.3596188e-001  6.2176035e-002
 -2.4800000e+002 -1.6800000e+002 -1.1519526e-001  3.3886147e-001  3.5790647e-001  5.6018164e-002
 -2.3200000e+002 -1.6800000e+002 -1.2486548e-001  3.3666882e-001  3.5907838e-001  6.1135739e-002
 -2.1600000e+002 -1.6800000e+002 -1.2644432e-001  4.5166047e-001  4.6902595e-001  7.9139269e-002
 -2.0000000e+002 -1.6800000e+002 -1.1947130e-001  5.5548099e-001  5.6818353e-001  7.9065833e-002
 -1.8400000e+002 -1.6800000e+002 -9.9720098e-002  5.7098672e-001  5.7962913e-001  8.3575265e-002
 -1.6800000e+002 -1.6800000e+002 -1.0936375e-001  6.4757074e-001  6.5674066e-001  9.2642099e-002
 -1.5200000e+002 -1.6800000e+002 -1.2719018e-001  6.7687020e-001  6.8871664e-001  8.8442833e-002
 -1.3600000e+002 -1.6800000e+002 -8.0295264e-002  7.9126605e-001  7.9532968e-001  1.0202735e-001
 -1.2000000e+002 -1.6800000e+002 -1.1401749e-001  8.4932362e-001  8.5694259e-001  9.4872015e-002
 -1.0400000e+002 -1.6800000e+002 -1.0484442e-001  8.7986205e-001  8.8608666e-001  9.7501800e-002
 -8.8000000e+001 -1.6800000e+002 -1.0927759e-001  1.0383084e+000  1.0440431e+000  1.2505607e-001
 -7.2000000e+001 -1.6800000e+002 -1.1334439e-001  1.0625082e+000  1.0685367e+000  1.2095318e-001
 -5.6000000e+001 -1.6800000e+002 -9.7965060e-002  1.1728350e+000  1.1769194e+000  1.3334115e-001
 -4.0000000e+001 -1.6800000e+002 -6.9994979e-002  1.2929986e+000  1.2948917e+000  1.4562807e-001
 -2.4000000e+001 -1.6800000e+002 -1.2304443e-001  1.3502078e+000  1.3558027e+000  1.5787461e-001
 -8.0000000e+000 -1.6800000e+002 -1.5907521e-001  1.3588926e+000  1.3681717e+000  1.6176904e-001
  8.0000000e+000 -1.6800000e+002 -1.2648394e-001  1.4126531e+000  1.4183043e+000  1.5625653e-001
  2.4000000e+001 -1.6800000e+002 -1.6279546e-001  1.3015965e+000  1.3117377e+000  1.5195085e-001
  4.0000000e+001 -1.6800000e+002 -1.2951776e-001  1.2441354e+000  1.2508588e+000  1.4194956e-001
  5.6000000e+001 -1.6800000e+002 -1.0263109e-001  1.1200091e+000  1.1247015e+000  1.2578047e-001
  7.2000000e+001 -1.6800000e+002 -4.9873568e-002  9.8261939e-001  9.8388426e-001  1.1257935e-001
  8.8000000e+001 -1.6800000e+002 -1.2810513e-001  1.0054492e+000  1.0135773e+000  1.2683843e-001
  1.0400000e+002 -1.6800000e+002 -1.3455785e-001  8.2710003e-001  8.3797391e-001  9.7727420e-002
  1.2000000e+002 -1.6800000e+002 -1.1963548e-001  7.9061018e-001  7.9961059e-001  9.0478827e-002
  1.3600000e+002 -1.6800000e+002 -7.1728057e-002  7.1462521e-001  7.1821592e-001  8.4498167e-002
  1.5200000e+002 -1.6800000e+002 -9.3687888e-002  6.7042415e-001  6.7693867e-001  8.2321743e-002
  1.6800000e+002 -1.6800000e+002 -9.0672884e-002  5.7123679e-001  5.7838832e-001  8.2876927e-002
  1.8400000e+002 -1.6800000e+002 -8.8878021e-002  5.0674266e-001  5.1447782e-001  6.5074748e-002
  2.0000000e+002 -1.6800000e+002 -9.1075197e-002  4.6694348e-001  4.7574248e-001  6.3756607e-002
  2.1600000e+002 -1.6800000e+002 -8.7181511e-002  4.4490513e-001  4.5336651e-001  7.2638827e-002
  2.3200000e+002 -1.6800000e+002 -7.7612314e-002  3.6745753e-001  3.7556452e-001  5.5915048e-002
  2.4800000e+002 -1.6800000e+002 -4.3945387e-002  3.9095545e-001  3.9341754e-001  5.7633802e-002
  2.6400000e+002 -1.6800000e+002 -7.2603628e-002  3.6496724e-001  3.7211877e-001  5.8581736e-002
  2.8000000e+002 -1.6800000e+002 -6.0901587e-002  3.1177951e-001  3.1767195e-001  4.5743841e-002
  2.9600000e+002 -1.6800000e+002 -3.5873898e-002  2.8238561e-001  2.8465518e-001  4.7951637e-002
  3.1200000e+002 -1.6800000e+002 -1.7155336e-002  1.7005756e-001  1.7092068e-001  4.9590236e-002
 -3.1200000e+002 -1.5200000e+002 -3.8588232e-002  2.1302899e-001  2.1649573e-001  5.5202124e-002
 -2.9600000e+002 -1.5200000e+002 -6.6134850e-002  2.7441174e-001  2.8226870e-001  6.2182362e-002
 -2.8000000e+002 -1.5200000e+002 -1.1868739e-001  3.0438005e-001  3.2670157e-001  5.7941900e-002
 -2.6400000e+002 -1.5200000e+002 -1.1129279e-001  3.5356987e-001  3.7067201e-001  6.2008851e-002
 -2.4800000e+002 -1.5200000e+002 -8.9888674e-002  3.0268271e-001  3.1574800e-001  4.9032184e-002
 -2.3200000e+002 -1.5200000e+002 -1.3839147e-001  4.0372793e-001  4.2678852e-001  6.5451717e-002
 -2.1600000e+002 -1.5200000e+002 -1.3305936e-001  4.7181290e-001  4.9021649e-001  7.9918642e-002
 -2.0000000e+002 -1.5200000e+002 -1.2996596e-001  5.1350301e-001  5.2969472e-001  7.8206778e-002
 -1.8400000e+002 -1.5200000e+002 -1.2886221e-001  5.6972093e-001  5.8411249e-001  8.3111040e-002
 -1.6800000e+002 -1.5200000e+002 -9.5318412e-002  6.6887657e-001  6.7563412e-001  9.5982865e-002
 -1.5200000e+002 -1.5200000e+002 -1.3052752e-001  7.1411552e-001  7.2594656e-001  9.7491741e-002
 -1.3600000e+002 -1.5200000e+002 -1.0749214e-001  8.1080593e-001  8.1790024e-001  1.0248497e-001
 -1.2000000e+002 -1.5200000e+002 -1.1799896e-001  8.9395185e-001  9.0170597e-001  1.0612655e-001
 -1.0400000e+002 -1.5200000e+002 -1.2384464e-001  9.7129825e-001  9.7916178e-001  1.1961031e-001
 -8.8000000e+001 -1.5200000e+002 -1.2812135e-001  1.0481606e+000  1.0559620e+000  1.3461243e-001
 -7.2000000e+001 -1.5200000e+002 -6.4672262e-002  1.2823148e+000  1.2839446e+000  1.6038494e-001
 -5.6000000e+001 -1.5200000e+002 -1.4000977e-001  1.3635550e+000  1.3707242e+000  1.5855077e-001
 -4.0000000e+001 -1.5200000e+002 -1.3952608e-001  1.4121399e+000  1.4190161e+000  1.7035129e-001
 -2.4000000e+001 -1.5200000e+002 -1.4554743e-001  1.5310131e+000  1.5379158e+000  1.7530865e-001
 -8.0000000e+000 -1.5200000e+002 -6.8759667e-002  1.4539154e+000  1.4555404e+000  1.6353385e-001
  8.0000000e+000 -1.5200000e+002 -1.0950864e-001  1.4428327e+000  1.4469825e+000  1.7281108e-001
  2.4000000e+001 -1.5200000e+002 -2.0448266e-001  1.5057016e+000  1.5195231e+000  1.7745211e-001
  4.0000000e+001 -1.5200000e+002 -1.1199528e-001  1.3135572e+000  1.3183230e+000  1.5660920e-001
  5.6000000e+001 -1.5200000e+002 -9.0568709e-002  1.2452592e+000  1.2485484e+000  1.4357293e-001
  7.2000000e+001 -1.5200000e+002 -1.1687549e-001  1.2256361e+000  1.2311961e+000  1.4198557e-001
  8.8000000e+001 -1.5200000e+002 -1.2574947e-001  9.9997161e-001  1.0078473e+000  1.3247028e-001
  1.0400000e+002 -1.5200000e+002 -1.2968710e-001  9.2500823e-001  9.3405513e-001  1.1073971e-001
  1.2000000e+002 -1.5200000e+002 -1.0160787e-001  7.5642876e-001  7.6322253e-001  8.8751097e-002
  1.3600000e+002 -1.5200000e+002 -1.0315322e-001  6.8417517e-001  6.9190769e-001  7.5616287e-002
  1.5200000e+002 -1.5200000e+002 -8.7841929e-002  7.0218061e-001  7.0765374e-001  8.7835158e-002
  1.6800000e+002 -1.5200000e+002 -1.0058730e-001  6.7107217e-001  6.7856883e-001  9.2112483e-002
  1.8400000e+002 -1.5200000e+002 -9.4719638e-002  5.7166081e-001  5.7945483e-001  7.3901254e-002
  2.0000000e+002 -1.5200000e+002 -3.3693474e-002  5.3925765e-001  5.4030923e-001  7.8563123e-002
  2.1600000e+002 -1.5200000e+002 -8.7990840e-002  4.4881834e-001  4.5736232e-001  6.3940247e-002
  2.3200000e+002 -1.5200000e+002 -1.0171733e-001  3.9844020e-001  4.1121893e-001  5.7773860e-002
  2.4800000e+002 -1.5200000e+002 -5.3618993e-002  3.5004508e-001  3.5412788e-001  5.1758726e-002
  2.6400000e+002 -1.5200000e+002 -6.3193084e-002  3.3632102e-001  3.4220636e-001  5.1862977e-002
  2.8000000e+002 -1.5200000e+002 -8.6081623e-002  3.1400955e-001  3.2559491e-001  6.4966340e-002
  2.9600000e+002 -1.5200000e+002 -8.0073375e-002  2.6238507e-001  2.7433131e-001  4.3196967e-002
  3.1200000e+002 -1.5200000e+002 -2.5043596e-002  1.4262939e-001  1.4481134e-001  5.0791909e-002
 -3.1200000e+002 -1.3600000e+002 -1.3289138e-002  2.3042720e-001  2.3081009e-001  5.4901230e-002
 -2.9600000e+002 -1.3600000e+002 -6.4240684e-002  2.5306427e-001  2.6109077e-001  5.7634208e-002
 -2.8000000e+002 -1.3600000e+002 -6.1163898e-002  3.0373053e-001  3.0982778e-001  5.0197548e-002
 -2.6400000e+002 -1.3600000e+002 -8.2476686e-002  2.9902348e-001  3.1018937e-001  5.2436764e-002
 -2.4800000e+002 -1.3600000e+002 -8.9235854e-002  3.1438075e-001  3.2680008e-001  4.8799369e-002
 -2.3200000e+002 -1.3600000e+002 -1.3199397e-001  4.1706652e-001  4.3745502e-001  6.6226992e-002
 -2.1600000e+002 -1.3600000e+002 -1.4673515e-001  4.5178032e-001  4.7501228e-001  8.0442193e-002
 -2.0000000e+002 -1.3600000e+002 -1.0492776e-001  5.5388638e-001  5.6373749e-001  7.7194838e-002
 -1.8400000e+002 -1.3600000e+002 -1.1347303e-001  5.6940674e-001  5.8060328e-001  8.0850161e-002
 -1.6800000e+002 -1.3600000e+002 -1.1317086e-001  6.6753486e-001  6.7706014e-001  8.5200839e-002
 -1.5200000e+002 -1.3600000e+002 -8.5890084e-002  7.2543535e-001  7.3050227e-001  1.0731901e-001
 -1.3600000e+002 -1.3600000e+002 -6.8703034e-002  8.3112627e-001  8.3396102e-001  1.0793691e-001
 -1.2000000e+002 -1.3600000e+002 -5.9111349e-002  9.5408762e-001  9.5591702e-001  1.1045400e-001
 -1.0400000e+002 -1.3600000e+002 -1.4834645e-001  1.0384839e+000  1.0490260e+000  1.1660391e-001
 -8.8000000e+001 -1.3600000e+002 -9.9861078e-002  1.1425886e+000  1.1469442e+000  1.3349199e-001
 -7.2000000e+001 -1.3600000e+002 -1.1060504e-001  1.3945901e+000  1.3989693e+000  1.6350198e-001
 -5.6000000e+001 -1.3600000e+002 -7.5257102e-002  1.4466870e+000  1.4486431e+000  1.7229822e-001
 -4.0000000e+001 -1.3600000e+002 -1.3397172e-001  1.5717911e+000  1.5774903e+000  1.7785988e-001
 -2.4000000e+001 -1.3600000e+002 -9.0531810e-002  1.5796858e+000  1.5822779e+000  1.8714028e-001
 -8.0000000e+000 -1.3600000e+002 -1.2977372e-001  1.5705574e+000  1.5759098e+000  1.7567402e-001
  8.0000000e+000 -1.3600000e+002 -1.7040950e-001  1.5913607e+000  1.6004588e+000  1.8908977e-001
  2.4000000e+001 -1.3600000e+002 -1.2802603e-001  1.5059757e+000  1.5114078e+000  1.8823726e-001
  4.0000000e+001 -1.3600000e+002 -1.4801313e-001  1.4164139e+000  1.4241265e+000  1.6691649e-001
  5.6000000e+001 -1.3600000e+002 -1.2362151e-001  1.3015317e+000  1.3073894e+000  1.5293630e-001
  7.2000000e+001 -1.3600000e+002 -1.3339431e-001  1.2429241e+000  1.2500617e+000  1.5520496e-001
  8.8000000e+001 -1.3600000e+002 -1.1879030e-001  1.1251465e+000  1.1314000e+000  1.4872613e-001
  1.0400000e+002 -1.3600000e+002 -9.9506878e-002  1.0126411e+000  1.0175184e+000  1.1812866e-001
  1.2000000e+002 -1.3600000e+002 -6.6398373e-002  8.8859738e-001  8.9107466e-001  1.1002534e-001
  1.3600000e+002 -1.3600000e+002 -8.7546940e-002  7.6520819e-001  7.7020000e-001  9.4710496e-002
  1.5200000e+002 -1.3600000e+002 -9.1074271e-002  7.1563011e-001  7.2140209e-001  8.3001448e-002
  1.6800000e+002 -1.3600000e+002 -8.2315378e-002  6.6635144e-001  6.7141646e-001  8.0459953e-002
  1.8400000e+002 -1.3600000e+002 -6.4868077e-002  5.3538985e-001  5.3930526e-001  6.4364415e-002
  2.0000000e+002 -1.3600000e+002 -8.1047240e-002  4.9557145e-001  5.0215508e-001  7.3618948e-002
  2.1600000e+002 -1.3600000e+002 -8.6422107e-002  4.4859863e-001  4.5684736e-001  6.0138411e-002
  2.3200000e+002 -1.3600000e+002 -6.3930474e-002  3.7955999e-001  3.8490635e-001  5.6799700e-002
  2.4800000e+002 -1.3600000e+002 -1.0766140e-001  3.9853339e-001  4.1281938e-001  6.2091510e-002
  2.6400000e+002 -1.3600000e+002 -6.2726422e-002  3.8404981e-001  3.8913861e-001  5.8101201e-002
  2.8000000e+002 -1.3600000e+002 -5.4927228e-002  3.0603009e-001  3.1092027e-001  6.4398136e-002
  2.9600000e+002 -1.3600000e+002 -5.1201563e-002  3.3174866e-001  3.3567659e-001  5.1855305e-002
  3.1200000e+002 -1.3600000e+002 -4.6631354e-002  1.7635922e-001  1.8242000e-001  4.8771625e-002
 -3.1200000e+002 -1.2000000e+002 -4.3893477e-002  2.1340060e-001  2.1786797e-001  4.8222877e-002
 -2.9600000e+002 -1.2000000e+002 -6.2231179e-002  2.6325145e-001  2.7050701e-001  5.4804251e-002
 -2.8000000e+002 -1.2000000e+002 -5.6504163e-002  2.6998380e-001  2.7583324e-001  4.7499949e-002
 -2.6400000e+002 -1.2000000e+002 -6.1954931e-002  3.4932541e-001  3.5477691e-001  5.4092791e-002
 -2.4800000e+002 -1.2000000e+002 -1.2471012e-001  3.7730858e-001  3.9738442e-001  5.9087892e-002
 -2.3200000e+002 -1.2000000e+002 -1.0880631e-001  4.3342904e-001  4.4687755e-001  6.7937136e-002
 -2.1600000e+002 -1.2000000e+002 -8.6592167e-002  4.4452059e-001  4.5287610e-001  7.6295427e-002
 -2.0000000e+002 -1.2000000e+002 -1.3807747e-001  5.2817494e-001  5.4592504e-001  7.4404796e-002
 -1.8400000e+002 -1.2000000e+002 -1.4951593e-001  5.9234589e-001  6.1092443e-001  9.1885603e-002
 -1.6800000e+002 -1.2000000e+002 -1.4448223e-001  7.0895151e-001  7.2352426e-001  1.0192660e-001
 -1.5200000e+002 -1.2000000e+002 -8.0544533e-002  7.7105698e-001  7.7525240e-001  1.0803513e-001
 -1.3600000e+002 -1.2000000e+002 -1.2076637e-001  9.3517747e-001  9.4294295e-001  1.1498607e-001
 -1.2000000e+002 -1.2000000e+002 -1.1516556e-001  9.7803384e-001  9.8479099e-001  1.2005996e-001
 -1.0400000e+002 -1.2000000e+002 -4.1773380e-002  1.1170603e+000  1.1178411e+000  1.3569066e-001
 -8.8000000e+001 -1.2000000e+002 -8.0130975e-002  1.2907762e+000  1.2932610e+000  1.6129089e-001
 -7.2000000e+001 -1.2000000e+002 -1.0362245e-001  1.4348701e+000  1.4386069e+000  1.6531104e-001
 -5.6000000e+001 -1.2000000e+002 -7.3819327e-002  1.5775304e+000  1.5792567e+000  1.8489741e-001
 -4.0000000e+001 -1.2000000e+002 -6.0004669e-002  1.7211465e+000  1.7221922e+000  2.0809680e-001
 -2.4000000e+001 -1.2000000e+002 -4.9769445e-002  1.6693658e+000  1.6701075e+000  1.9066034e-001
 -8.0000000e+000 -1.2000000e+002 -1.3194505e-001  1.9230158e+000  1.9275371e+000  2.3720132e-001
  8.0000000e+000 -1.2000000e+002 -1.1046344e-001  1.7968087e+000  1.8002010e+000  2.2194026e-001
  2.4000000e+001 -1.2000000e+002 -9.3675233e-002  1.7901355e+000  1.7925848e+000  1.9700265e-001
  4.0000000e+001 -1.2000000e+002 -1.5628867e-001  1.5377477e+000  1.5456695e+000  1.8504248e-001
  5.6000000e+001 -1.2000000e+002 -1.2005613e-001  1.5162811e+000  1.5210266e+000  1.7880611e-001
  7.2000000e+001 -1.2000000e+002 -1.4901605e-001  1.3410449e+000  1.3492988e+000  1.6783837e-001
  8.8000000e+001 -1.2000000e+002 -1.8126041e-001  1.2248651e+000  1.2382043e+000  1.5729678e-001
  1.0400000e+002 -1.2000000e+002 -8.4142472e-002  1.0305418e+000  1.0339712e+000  1.2743564e-001
  1.2000000e+002 -1.2000000e+002 -1.2352054e-001  9.2935155e-001  9.3752420e-001  1.0666912e-001
  1.3600000e+002 -1.2000000e+002 -1.3862962e-001  8.4230063e-001  8.5363255e-001  1.0390215e-001
  1.5200000e+002 -1.2000000e+002 -1.0287134e-001  7.5119035e-001  7.5820146e-001  1.0053105e-001
  1.6800000e+002 -1.2000000e+002 -9.9640299e-002  7.0052225e-001  7.0757304e-001  8.6492121e-002
  1.8400000e+002 -1.2000000e+002 -8.3935352e-002  6.1338497e-001  6.1910117e-001  8.1987542e-002
  2.0000000e+002 -1.2000000e+002 -4.5443766e-002  5.5161880e-001  5.5348753e-001  7.1219387e-002
  2.1600000e+002 -1.2000000e+002 -6.4705430e-002  4.3789352e-001  4.4264831e-001  6.1500324e-002
  2.3200000e+002 -1.2000000e+002 -6.2215648e-002  4.4254190e-001  4.4689386e-001  6.7277442e-002
  2.4800000e+002 -1.2000000e+002 -8.6209314e-002  3.6836038e-001  3.7831391e-001  6.1696319e-002
  2.6400000e+002 -1.2000000e+002 -7.6397811e-002  2.9126071e-001  3.0111364e-001  4.7393226e-002
  2.8000000e+002 -1.2000000e+002 -4.1927774e-002  2.7673881e-001  2.7989696e-001  4.2936865e-002
  2.9600000e+002 -1.2000000e+002 -5.0887482e-002  3.4372796e-001  3.4747438e-001  4.9408283e-002
  3.1200000e+002 -1.2000000e+002 -1.9516497e-002  1.8699711e-001  1.8801279e-001  4.8184390e-002
 -3.1200000e+002 -1.0400000e+002 -2.6880345e-002  2.1475348e-001  2.1642922e-001  5.1028592e-002
 -2.9600000e+002 -1.0400000e+002 -7.0799480e-002  2.4130507e-001  2.5147704e-001  5.8593209e-002
 -2.8000000e+002 -1.0400000e+002 -5.7475500e-002  3.2477701e-001  3.2982349e-001  6.7056161e-002
 -2.6400000e+002 -1.0400000e+002 -9.3927692e-002  3.7701329e-001  3.8853755e-001  6.4006734e-002
 -2.4800000e+002 -1.0400000e+002 -9.3509837e-002  3.4162872e-001  3.5419524e-001  6.2670919e-002
 -2.3200000e+002 -1.0400000e+002 -1.0886823e-001  3.6633703e-001  3.8217158e-001  6.1032729e-002
 -2.1600000e+002 -1.0400000e+002 -1.1440382e-001  4.6478075e-001  4.7865371e-001  7.1242113e-002
 -2.0000000e+002 -1.0400000e+002 -1.2827041e-001  5.4728978e-001  5.6212045e-001  7.4626421e-002
 -1.8400000e+002 -1.0400000e+002 -1.2760242e-001  6.5092738e-001  6.6331654e-001  8.6473629e-002
 -1.6800000e+002 -1.0400000e+002 -1.0562216e-001  6.5832495e-001  6.6674416e-001  9.7138696e-002
 -1.5200000e+002 -1.0400000e+002 -8.4991458e-002  7.3333727e-001  7.3824596e-001  1.0412586e-001
 -1.3600000e+002 -1.0400000e+002 -4.1326927e-002  9.1383953e-001  9.1477352e-001  1.1782829e-001
 -1.2000000e+002 -1.0400000e+002 -8.5083735e-002  9.9863152e-001  1.0022496e+000  1.3572961e-001
 -1.0400000e+002 -1.0400000e+002 -7.0071648e-002  1.2042853e+000  1.2063221e+000  1.4904115e-001
 -8.8000000e+001 -1.0400000e+002 -6.9628871e-002  1.4346829e+000  1.4363716e+000  1.6165008e-001
 -7.2000000e+001 -1.0400000e+002 -7.0829559e-002  1.5370728e+000  1.5387039e+000  1.7064945e-001
 -5.6000000e+001 -1.0400000e+002 -2.7995386e-002  1.7472363e+000  1.7474605e+000  2.1043580e-001
 -4.0000000e+001 -1.0400000e+002 -6.5671789e-002  1.9437989e+000  1.9449079e+000  2.3971536e-001
 -2.4000000e+001 -1.0400000e+002 -1.1095776e-001  2.0350484e+000  2.0380710e+000  2.3772581e-001
 -8.0000000e+000 -1.0400000e+002 -6.9114890e-002  2.1205833e+000  2.1217093e+000  2.5211013e-001
  8.0000000e+000 -1.0400000e+002 -1.4798500e-001  2.0169997e+000  2.0224212e+000  2.3595863e-001
  2.4000000e+001 -1.0400000e+002 -1.2079712e-001  1.9253639e+000  1.9291496e+000  2.5164701e-001
  4.0000000e+001 -1.0400000e+002 -1.5377877e-001  1.6118329e+000  1.6191520e+000  2.0130789e-001
  5.6000000e+001 -1.0400000e+002 -1.6486583e-001  1.5176629e+000  1.5265915e+000  1.8073539e-001
  7.2000000e+001 -1.0400000e+002 -2.0756948e-001  1.3988295e+000  1.4141461e+000  1.6411143e-001
  8.8000000e+001 -1.0400000e+002 -1.3321587e-001  1.2283059e+000  1.2355087e+000  1.4577197e-001
  1.0400000e+002 -1.0400000e+002 -9.3791008e-002  1.0489799e+000  1.0531646e+000  1.2388621e-001
  1.2000000e+002 -1.0400000e+002 -8.6456811e-002  9.6343430e-001  9.6730576e-001  1.2647182e-001
  1.3600000e+002 -1.0400000e+002 -9.0035595e-002  9.2306214e-001  9.2744278e-001  1.1347391e-001
  1.5200000e+002 -1.0400000e+002 -1.0285611e-001  7.6163443e-001  7.6854823e-001  9.7528736e-002
  1.6800000e+002 -1.0400000e+002 -8.0608034e-002  7.4500341e-001  7.4935154e-001  1.0012796e-001
  1.8400000e+002 -1.0400000e+002 -8.0835367e-002  5.4854941e-001  5.5447345e-001  6.8924375e-002
  2.0000000e+002 -1.0400000e+002 -1.0850860e-001  5.8919097e-001  5.9909942e-001  8.4513630e-002
  2.1600000e+002 -1.0400000e+002 -1.1050062e-001  5.0967740e-001  5.2151839e-001  7.4514085e-002
  2.3200000e+002 -1.0400000e+002 -5.9575107e-002  3.8879032e-001  3.9332824e-001  5.6842075e-002
  2.4800000e+002 -1.0400000e+002 -6.7970542e-002  4.0185676e-001  4.0756453e-001  6.3042261e-002
  2.6400000e+002 -1.0400000e+002 -6.5770478e-002  3.4443687e-001  3.5066011e-001  5.1381304e-002
  2.8000000e+002 -1.0400000e+002 -7.8467514e-002  3.5453614e-001  3.6311572e-001  4.6274420e-002
  2.9600000e+002 -1.0400000e+002 -4.4168034e-002  3.2282204e-001  3.2582953e-001  4.9172220e-002
  3.1200000e+002 -1.0400000e+002 -2.9735221e-002  1.9864138e-001  2.0085463e-001  4.9529020e-002
 -3.1200000e+002 -8.8000000e+001 -3.3505867e-002  2.0420238e-001  2.0693297e-001  5.4177334e-002
 -2.9600000e+002 -8.8000000e+001 -8.6395943e-002  2.6796585e-001  2.8154920e-001  5.2787723e-002
 -2.8000000e+002 -8.8000000e+001 -1.0822870e-001  2.8217026e-001  3.0221434e-001  6.4084029e-002
 -2.6400000e+002 -8.8000000e+001 -7.6826790e-002  3.2616847e-001  3.3509435e-001  5.1006656e-002
 -2.4800000e+002 -8.8000000e+001 -1.2146560e-001  3.8674935e-001  4.0537508e-001  6.9564694e-002
 -2.3200000e+002 -8.8000000e+001 -1.1188067e-001  4.0925461e-001  4.2427187e-001  6.5282588e-002
 -2.1600000e+002 -8.8000000e+001 -1.1249209e-001  4.2224791e-001  4.3697571e-001  6.8327118e-002
 -2.0000000e+002 -8.8000000e+001 -1.1683600e-001  5.2400610e-001  5.3687340e-001  7.5531199e-002
 -1.8400000e+002 -8.8000000e+001 -1.2495144e-001  6.3901275e-001  6.5111455e-001  8.7226991e-002
 -1.6800000e+002 -8.8000000e+001 -1.1813244e-001  7.2792145e-001  7.3744485e-001  1.0302064e-001
 -1.5200000e+002 -8.8000000e+001 -1.2526754e-001  7.7551154e-001  7.8556356e-001  1.0603776e-001
 -1.3600000e+002 -8.8000000e+001 -9.3964821e-002  9.6342335e-001  9.6799481e-001  1.1516228e-001
 -1.2000000e+002 -8.8000000e+001 -5.2125933e-002  1.0298634e+000  1.0311818e+000  1.2752863e-001
 -1.0400000e+002 -8.8000000e+001 -7.8226482e-002  1.2582954e+000  1.2607246e+000  1.4123928e-001
 -8.8000000e+001 -8.8000000e+001 -3.5867643e-002  1.4451617e+000  1.4456067e+000  1.6601476e-001
 -7.2000000e+001 -8.8000000e+001 -8.5791854e-002  1.6968851e+000  1.6990524e+000  1.9847637e-001
 -5.6000000e+001 -8.8000000e+001 -5.9694498e-002  1.9382537e+000  1.9391727e+000  2.2890022e-001
 -4.0000000e+001 -8.8000000e+001 -9.8163259e-002  2.2003159e+000  2.2025045e+000  2.5702249e-001
 -2.4000000e+001 -8.8000000e+001 -5.2495775e-002  2.2851152e+000  2.2857181e+000  2.6507521e-001
 -8.0000000e+000 -8.8000000e+001 -1.3478666e-001  2.3678139e+000  2.3716472e+000  2.9574376e-001
  8.0000000e+000 -8.8000000e+001 -1.2901972e-001  2.3117901e+000  2.3153875e+000  2.8967003e-001
  2.4000000e+001 -8.8000000e+001 -1.1071781e-001  2.1042045e+000  2.1071154e+000  2.5457607e-001
  4.0000000e+001 -8.8000000e+001 -1.6781270e-001  1.8323549e+000  1.8400233e+000  2.2443666e-001
  5.6000000e+001 -8.8000000e+001 -1.4697820e-001  1.6983869e+000  1.7047348e+000  1.9882604e-001
  7.2000000e+001 -8.8000000e+001 -1.4606620e-001  1.5256848e+000  1.5326609e+000  1.8304260e-001
  8.8000000e+001 -8.8000000e+001 -1.4080595e-001  1.3341954e+000  1.3416049e+000  1.5345294e-001
  1.0400000e+002 -8.8000000e+001 -7.7360166e-002  1.0995070e+000  1.1022251e+000  1.2746001e-001
  1.2000000e+002 -8.8000000e+001 -6.5304939e-002  9.8708421e-001  9.8924212e-001  1.2055569e-001
  1.3600000e+002 -8.8000000e+001 -1.0829673e-001  8.6201473e-001  8.6879087e-001  1.0245866e-001
  1.5200000e+002 -8.8000000e+001 -1.0498569e-001  8.1524944e-001  8.2198154e-001  9.9908315e-002
  1.6800000e+002 -8.8000000e+001 -1.1054292e-001  7.0314979e-001  7.1178604e-001  9.0712639e-002
  1.8400000e+002 -8.8000000e+001 -5.7062073e-002  5.9246176e-001  5.9520334e-001  7.4276799e-002
  2.0000000e+002 -8.8000000e+001 -7.5379834e-002  5.1093953e-001  5.1647006e-001  6.8509075e-002
  2.1600000e+002 -8.8000000e+001 -4.7028004e-002  5.2008130e-001  5.2220321e-001  7.3681737e-002
  2.3200000e+002 -8.8000000e+001 -5.9058501e-002  4.1068385e-001  4.1490858e-001  5.5103561e-002
  2.4800000e+002 -8.8000000e+001 -5.4299567e-002  4.4514994e-001  4.4844945e-001  5.7130131e-002
  2.6400000e+002 -8.8000000e+001 -5.0705950e-002  3.9409906e-001  3.9734766e-001  5.1171127e-002
  2.8000000e+002 -8.8000000e+001 -4.8807911e-002  3.3190115e-001  3.3547070e-001  5.2030377e-002
  2.9600000e+002 -8.8000000e+001 -5.9679199e-002  3.1670634e-001  3.2228018e-001  4.6919925e-002
  3.1200000e+002 -8.8000000e+001 -2.8392250e-002  1.9722428e-001  1.9925746e-001  5.2523530e-002
 -3.1200000e+002 -7.2000000e+001 -6.4342074e-002  2.2711345e-001  2.3605174e-001  6.2594819e-002
 -2.9600000e+002 -7.2000000e+001 -8.8418346e-002  2.7954388e-001  2.9319377e-001  4.9266713e-002
 -2.8000000e+002 -7.2000000e+001 -8.1707939e-002  3.4873300e-001  3.5817718e-001  6.3182127e-002
 -2.6400000e+002 -7.2000000e+001 -9.7843714e-002  3.8994148e-001  4.0202954e-001  6.0454596e-002
 -2.4800000e+002 -7.2000000e+001 -1.1454964e-001  3.6607616e-001  3.8357969e-001  6.1640608e-002
 -2.3200000e+002 -7.2000000e+001 -6.0720939e-002  3.9862491e-001  4.0322308e-001  5.8210307e-002
 -2.1600000e+002 -7.2000000e+001 -9.8062684e-002  5.1365627e-001  5.2293313e-001  7.7716416e-002
 -2.0000000e+002 -7.2000000e+001 -1.5458818e-001  5.3824194e-001  5.6000169e-001  7.9653016e-002
 -1.8400000e+002 -7.2000000e+001 -1.4601914e-001  6.5396918e-001  6.7007259e-001  8.9839024e-002
 -1.6800000e+002 -7.2000000e+001 -9.7976562e-002  6.6813021e-001  6.7527578e-001  9.0486675e-002
 -1.5200000e+002 -7.2000000e+001 -7.7835838e-002  8.0742624e-001  8.1116925e-001  1.0913465e-001
 -1.3600000e+002 -7.2000000e+001 -9.9083933e-002  9.5478736e-001  9.5991485e-001  1.2021594e-001
 -1.2000000e+002 -7.2000000e+001 -1.0297629e-001  1.1207115e+000  1.1254325e+000  1.3438626e-001
 -1.0400000e+002 -7.2000000e+001 -5.2253404e-002  1.3024818e+000  1.3035295e+000  1.4974565e-001
 -8.8000000e+001 -7.2000000e+001 -3.2146784e-002  1.5328826e+000  1.5332197e+000  1.8369023e-001
 -7.2000000e+001 -7.2000000e+001 -6.3439005e-002  1.7845149e+000  1.7856421e+000  2.1934283e-001
 -5.6000000e+001 -7.2000000e+001 -5.3770794e-002  2.0352043e+000  2.0359145e+000  2.4148113e-001
 -4.0000000e+001 -7.2000000e+001 -6.4794953e-002  2.4194419e+000  2.4203094e+000  2.8593206e-001
 -2.4000000e+001 -7.2000000e+001 -1.0374383e-001  2.5900199e+000  2.5920968e+000  3.0348838e-001
 -8.0000000e+000 -7.2000000e+001 -1.2517364e-001  2.6445712e+000  2.6475320e+000  3.1409038e-001
  8.0000000e+000 -7.2000000e+001 -1.3748517e-001  2.4880480e+000  2.4918437e+000  3.0285545e-001
  2.4000000e+001 -7.2000000e+001 -1.1817001e-001  2.3637885e+000  2.3667404e+000  2.8662725e-001
  4.0000000e+001 -7.2000000e+001 -1.3611402e-001  2.0434676e+000  2.0479958e+000  2.5568499e-001
  5.6000000e+001 -7.2000000e+001 -1.5523804e-001  1.7305997e+000  1.7375483e+000  2.1045294e-001
  7.2000000e+001 -7.2000000e+001 -1.1895033e-001  1.5097217e+000  1.5144005e+000  1.8619120e-001
  8.8000000e+001 -7.2000000e+001 -1.6233317e-001  1.3660304e+000  1.3756421e+000  1.6258552e-001
  1.0400000e+002 -7.2000000e+001 -1.2406665e-001  1.1457225e+000  1.1524203e+000  1.5074382e-001
  1.2000000e+002 -7.2000000e+001 -9.3330731e-002  9.7293672e-001  9.7740293e-001  1.2590215e-001
  1.3600000e+002 -7.2000000e+001 -5.1003458e-002  8.5886368e-001  8.6037676e-001  9.8953799e-002
  1.5200000e+002 -7.2000000e+001 -9.1883531e-002  7.8346627e-001  7.8883584e-001  1.0470453e-001
  1.6800000e+002 -7.2000000e+001 -6.1527061e-002  7.1612684e-001  7.1876508e-001  9.2952795e-002
  1.8400000e+002 -7.2000000e+001 -3.6204889e-002  5.9374701e-001  5.9484982e-001  7.3439247e-002
  2.0000000e+002 -7.2000000e+001 -6.6140817e-002  5.6047627e-001  5.6436536e-001  8.0282378e-002
  2.1600000e+002 -7.2000000e+001 -5.2311264e-002  4.9441217e-001  4.9717187e-001  6.1026677e-002
  2.3200000e+002 -7.2000000e+001 -2.0673625e-002  4.3573019e-001  4.3622036e-001  5.2804782e-002
  2.4800000e+002 -7.2000000e+001 -1.9807473e-002  3.8143824e-001  3.8195217e-001  5.5829710e-002
  2.6400000e+002 -7.2000000e+001 -4.7160069e-002  3.7367880e-001  3.7664296e-001  5.0325005e-002
  2.8000000e+002 -7.2000000e+001 -9.7328943e-002  3.2535146e-001  3.3959755e-001  4.6576576e-002
  2.9600000e+002 -7.2000000e+001 -6.0145765e-002  2.8309768e-001  2.8941633e-001  4.2638699e-002
  3.1200000e+002 -7.2000000e+001 -3.2650317e-002  1.9276982e-001  1.9551533e-001  5.2944164e-002
 -3.1200000e+002 -5.6000000e+001 -6.2529963e-002  2.1248048e-001  2.2149029e-001  5.8243787e-002
 -2.9600000e+002 -5.6000000e+001 -3.9065022e-002  3.1309149e-001  3.1551919e-001  6.8664809e-002
 -2.8000000e+002 -5.6000000e+001 -8.3099139e-002  3.1745858e-001  3.2815456e-001  5.7807999e-002
 -2.6400000e+002 -5.6000000e+001 -1.2419705e-001  4.4323453e-001  4.6030616e-001  7.9937692e-002
 -2.4800000e+002 -5.6000000e+001 -1.3748618e-001  4.1233203e-001  4.3464946e-001  7.7065406e-002
 -2.3200000e+002 -5.6000000e+001 -1.0862959e-001  4.7915193e-001  4.9131147e-001  8.6432331e-002
 -2.1600000e+002 -5.6000000e+001 -8.1992324e-002  5.3209020e-001  5.3837043e-001  7.7976939e-002
 -2.0000000e+002 -5.6000000e+001 -1.1398558e-001  5.7663701e-001  5.8779500e-001  8.4774137e-002
 -1.8400000e+002 -5.6000000e+001 -1.1990446e-001  6.8722880e-001  6.9761056e-001  9.1176104e-002
 -1.6800000e+002 -5.6000000e+001 -1.2370153e-001  7.7725062e-001  7.8703278e-001  1.0888041e-001
 -1.5200000e+002 -5.6000000e+001 -1.3658246e-001  8.2242488e-001  8.3368906e-001  1.0796418e-001
 -1.3600000e+002 -5.6000000e+001 -9.3710590e-002  1.0008509e+000  1.0052284e+000  1.2037222e-001
 -1.2000000e+002 -5.6000000e+001 -9.2833572e-002  1.0822089e+000  1.0861833e+000  1.4479151e-001
 -1.0400000e+002 -5.6000000e+001 -6.4337942e-002  1.3013023e+000  1.3028918e+000  1.4722240e-001
 -8.8000000e+001 -5.6000000e+001 -4.8507778e-002  1.4713527e+000  1.4721521e+000  1.7310691e-001
 -7.2000000e+001 -5.6000000e+001 -5.1269755e-002  1.9006726e+000  1.9013639e+000  2.2692559e-001
 -5.6000000e+001 -5.6000000e+001 -5.9777379e-002  2.2585757e+000  2.2593666e+000  2.6268482e-001
 -4.0000000e+001 -5.6000000e+001 -4.5582682e-002  2.6415108e+000  2.6419040e+000  3.4329203e-001
 -2.4000000e+001 -5.6000000e+001 -8.7304130e-002  2.9539172e+000  2.9552071e+000  3.7115419e-001
 -8.0000000e+000 -5.6000000e+001 -9.3808412e-002  3.1330856e+000  3.1344896e+000  3.4770444e-001
  8.0000000e+000 -5.6000000e+001 -1.4248763e-001  2.9966744e+000  3.0000600e+000  3.6226044e-001
  2.4000000e+001 -5.6000000e+001 -1.4607485e-001  2.6218780e+000  2.6259441e+000  3.2799750e-001
  4.0000000e+001 -5.6000000e+001 -1.5645991e-001  2.2046174e+000  2.2101623e+000  2.6061106e-001
  5.6000000e+001 -5.6000000e+001 -1.5044907e-001  1.8826448e+000  1.8886467e+000  2.0647299e-001
  7.2000000e+001 -5.6000000e+001 -1.2080692e-001  1.6255106e+000  1.6299936e+000  1.9443033e-001
  8.8000000e+001 -5.6000000e+001 -1.4042881e-001  1.3860007e+000  1.3930966e+000  1.6691540e-001
  1.0400000e+002 -5.6000000e+001 -5.4991381e-002  1.2029988e+000  1.2042550e+000  1.3507011e-001
  1.2000000e+002 -5.6000000e+001 -6.7433331e-002  1.0574901e+000  1.0596380e+000  1.2460909e-001
  1.3600000e+002 -5.6000000e+001 -9.1918037e-002  9.4411086e-001  9.4857485e-001  1.1981366e-001
  1.5200000e+002 -5.6000000e+001 -6.1686894e-002  8.6789200e-001  8.7008149e-001  1.0995498e-001
  1.6800000e+002 -5.6000000e+001 -4.9844701e-002  7.3481635e-001  7.3650496e-001  8.9296120e-002
  1.8400000e+002 -5.6000000e+001 -5.8890924e-002  6.8475006e-001  6.8727781e-001  8.5486933e-002
  2.0000000e+002 -5.6000000e+001 -4.1680332e-002  6.0865111e-001  6.1007657e-001  8.7776949e-002
  2.1600000e+002 -5.6000000e+001 -5.1696083e-002  5.0637132e-001  5.0900333e-001  6.8345431e-002
  2.3200000e+002 -5.6000000e+001 -4.8818895e-002  4.8544844e-001  4.8789699e-001  6.2853982e-002
  2.4800000e+002 -5.6000000e+001 -5.8859805e-002  4.2595258e-001  4.3000008e-001  6.4230663e-002
  2.6400000e+002 -5.6000000e+001 -4.3614872e-002  3.7884015e-001  3.8134252e-001  5.8132894e-002
  2.8000000e+002 -5.6000000e+001 -4.6072682e-002  3.5404643e-001  3.5703160e-001  5.8459326e-002
  2.9600000e+002 -5.6000000e+001 -2.0402867e-002  3.3782261e-001  3.3843816e-001  4.9295157e-002
  3.1200000e+002 -5.6000000e+001 -4.0648104e-002  1.6970423e-001  1.7450442e-001  5.0798255e-002
 -3.1200000e+002 -4.0000000e+001 -4.0105824e-002  2.2427036e-001  2.2782816e-001  6.0812589e-002
 -2.9600000e+002 -4.0000000e+001 -6.1123334e-002  2.6345773e-001  2.7045524e-001  6.3505600e-002
 -2.8000000e+002 -4.0000000e+001 -9.4633808e-002  3.0897345e-001  3.2314107e-001  6.2157934e-002
 -2.6400000e+002 -4.0000000e+001 -3.5032635e-002  3.9066808e-001  3.9223569e-001  6.6671568e-002
 -2.4800000e+002 -4.0000000e+001 -1.0410192e-001  4.2709271e-001  4.3959685e-001  6.6753314e-002
 -2.3200000e+002 -4.0000000e+001 -9.6643290e-002  4.2690603e-001  4.3770844e-001  7.5117843e-002
 -2.1600000e+002 -4.0000000e+001 -1.0693294e-001  5.3745898e-001  5.4799343e-001  9.0113477e-002
 -2.0000000e+002 -4.0000000e+001 -1.3669519e-001  5.7629040e-001  5.9228051e-001  7.9718492e-002
 -1.8400000e+002 -4.0000000e+001 -1.3432896e-001  6.3132563e-001  6.4545823e-001  8.8254336e-002
 -1.6800000e+002 -4.0000000e+001 -1.2269981e-001  7.9516856e-001  8.0457957e-001  1.1365123e-001
 -1.5200000e+002 -4.0000000e+001 -8.6674131e-002  8.6924450e-001  8.7355504e-001  1.1787281e-001
 -1.3600000e+002 -4.0000000e+001 -9.9326676e-002  1.0095008e+000  1.0143755e+000  1.3093698e-001
 -1.2000000e+002 -4.0000000e+001 -7.5295488e-002  1.1718095e+000  1.1742261e+000  1.5033821e-001
 -1.0400000e+002 -4.0000000e+001 -6.8410922e-002  1.2791025e+000  1.2809307e+000  1.5292938e-001
 -8.8000000e+001 -4.0000000e+001 -6.4171698e-002  1.6206476e+000  1.6219175e+000  1.8236792e-001
 -7.2000000e+001 -4.0000000e+001 -8.0655823e-002  1.8750488e+000  1.8767827e+000  2.2489524e-001
 -5.6000000e+001 -4.0000000e+001 -4.7938431e-002  2.2496433e+000  2.2501541e+000  2.6452140e-001
 -4.0000000e+001 -4.0000000e+001 -4.4629778e-002  2.8516404e+000  2.8519896e+000  3.3622804e-001
 -2.4000000e+001 -4.0000000e+001 -5.9670411e-002  3.3364430e+000  3.3369765e+000  3.9591497e-001
 -8.0000000e+000 -4.0000000e+001 -7.5042305e-002  3.5523751e+000  3.5531676e+000  4.4969136e-001
  8.0000000e+000 -4.0000000e+001 -1.2920068e-001  3.3632396e+000  3.3657204e+000  4.2178664e-001
  2.4000000e+001 -4.0000000e+001 -1.5384228e-001  2.8511014e+000  2.8552490e+000  3.4002931e-001
  4.0000000e+001 -4.0000000e+001 -1.6868690e-001  2.3360297e+000  2.3421123e+000  2.9081392e-001
  5.6000000e+001 -4.0000000e+001 -1.1929085e-001  1.9588932e+000  1.9625221e+000  2.3638402e-001
  7.2000000e+001 -4.0000000e+001 -1.1718642e-001  1.7311950e+000  1.7351567e+000  2.0936029e-001
  8.8000000e+001 -4.0000000e+001 -4.8327621e-002  1.3827460e+000  1.3835903e+000  1.6577365e-001
  1.0400000e+002 -4.0000000e+001 -5.4328729e-002  1.2221727e+000  1.2233797e+000  1.3505709e-001
  1.2000000e+002 -4.0000000e+001 -6.7199393e-002  1.0637611e+000  1.0658815e+000  1.2665263e-001
  1.3600000e+002 -4.0000000e+001 -6.9898734e-002  9.1779123e-001  9.2044911e-001  1.1071904e-001
  1.5200000e+002 -4.0000000e+001 -7.1360594e-002  9.1048715e-001  9.1327935e-001  1.2241603e-001
  1.6800000e+002 -4.0000000e+001 -5.2540316e-002  7.5352168e-001  7.5535118e-001  9.8286101e-002
  1.8400000e+002 -4.0000000e+001 -4.8982096e-002  6.3087499e-001  6.3277366e-001  7.3533461e-002
  2.0000000e+002 -4.0000000e+001 -2.5165587e-002  5.9300638e-001  5.9354012e-001  7.0219220e-002
  2.1600000e+002 -4.0000000e+001 -3.6280442e-002  5.2896546e-001  5.3020819e-001  7.2215862e-002
  2.3200000e+002 -4.0000000e+001 -3.5396416e-002  4.4148999e-001  4.4290666e-001  6.0890875e-002
  2.4800000e+002 -4.0000000e+001 -7.3428860e-002  4.7022359e-001  4.7592229e-001  7.8599229e-002
  2.6400000e+002 -4.0000000e+001 -5.2181286e-002  3.6649239e-001  3.7018854e-001  6.0916033e-002
  2.8000000e+002 -4.0000000e+001 -7.0778910e-002  3.7309255e-001  3.7974690e-001  5.9973593e-002
  2.9600000e+002 -4.0000000e+001 -4.7110057e-002  3.3638456e-001  3.3966738e-001  4.4356347e-002
  3.1200000e+002 -4.0000000e+001 -3.3279065e-002  2.0228636e-001  2.0500553e-001  5.3387788e-002
 -3.1200000e+002 -2.4000000e+001 -5.5881556e-002  1.9389255e-001  2.0178471e-001  6.1472177e-002
 -2.9600000e+002 -2.4000000e+001 -7.3703143e-002  3.1578801e-001  3.2427492e-001  6.8118759e-002
 -2.8000000e+002 -2.4000000e+001 -8.3102725e-002  2.8604360e-001  2.9787079e-001  6.3377704e-002
 -2.6400000e+002 -2.4000000e+001 -1.0246900e-001  3.8321655e-001  3.9667974e-001  6.6697348e-002
 -2.4800000e+002 -2.4000000e+001 -8.0628826e-002  3.6486208e-001  3.7366475e-001  6.1464948e-002
 -2.3200000e+002 -2.4000000e+001 -1.2668075e-001  3.9175700e-001  4.1172996e-001  7.4398332e-002
 -2.1600000e+002 -2.4000000e+001 -5.8834263e-002  4.9672031e-001  5.0019250e-001  7.2140214e-002
 -2.0000000e+002 -2.4000000e+001 -9.4079598e-002  5.3800067e-001  5.4616453e-001  8.4123884e-002
 -1.8400000e+002 -2.4000000e+001 -1.3234929e-001  7.1803887e-001  7.3013434e-001  1.1194434e-001
 -1.6800000e+002 -2.4000000e+001 -1.4978060e-001  7.9108679e-001  8.0514131e-001  1.0240591e-001
 -1.5200000e+002 -2.4000000e+001 -1.1356059e-001  9.0394226e-001  9.1104754e-001  1.1602966e-001
 -1.3600000e+002 -2.4000000e+001 -1.5357699e-001  1.0007645e+000  1.0124798e+000  1.2653256e-001
 -1.2000000e+002 -2.4000000e+001 -6.7858637e-002  1.1139014e+000  1.1159665e+000  1.2200232e-001
 -1.0400000e+002 -2.4000000e+001 -1.1257850e-001  1.3324638e+000  1.3372112e+000  1.5622631e-001
 -8.8000000e+001 -2.4000000e+001 -7.7884342e-002  1.6235114e+000  1.6253785e+000  1.8972458e-001
 -7.2000000e+001 -2.4000000e+001 -8.5942934e-002  1.9292569e+000  1.9311702e+000  2.3306185e-001
 -5.6000000e+001 -2.4000000e+001 -8.6782939e-002  2.3273346e+000  2.3289520e+000  2.6796251e-001
 -4.0000000e+001 -2.4000000e+001 -1.0159769e-002  2.9258496e+000  2.9258673e+000  3.4646405e-001
 -2.4000000e+001 -2.4000000e+001 -8.0592457e-002  3.3606317e+000  3.3615979e+000  3.9058751e-001
 -8.0000000e+000 -2.4000000e+001 -1.0676521e-001  3.5801901e+000  3.5817817e+000  3.9074549e-001
  8.0000000e+000 -2.4000000e+001 -9.6106089e-002  3.3997428e+000  3.4011009e+000  3.7109722e-001
  2.4000000e+001 -2.4000000e+001 -1.3747466e-001  3.0693249e+000  3.0724021e+000  4.0707369e-001
  4.0000000e+001 -2.4000000e+001 -1.3445943e-001  2.5353048e+000  2.5388678e+000  3.2726780e-001
  5.6000000e+001 -2.4000000e+001 -1.0673649e-001  2.0418373e+000  2.0446252e+000  2.5105866e-001
  7.2000000e+001 -2.4000000e+001 -9.9381394e-002  1.7390764e+000  1.7419137e+000  2.1516559e-001
  8.8000000e+001 -2.4000000e+001 -8.4159694e-002  1.5361567e+000  1.5384604e+000  1.7696224e-001
  1.0400000e+002 -2.4000000e+001 -8.1672184e-002  1.2314063e+000  1.2341118e+000  1.5051099e-001
  1.2000000e+002 -2.4000000e+001 -6.4353484e-002  1.1281231e+000  1.1299571e+000  1.4310674e-001
  1.3600000e+002 -2.4000000e+001 -2.0547330e-002  1.0078639e+000  1.0080733e+000  1.2512332e-001
  1.5200000e+002 -2.4000000e+001 -5.9828771e-002  8.0710484e-001  8.0931929e-001  9.9083282e-002
  1.6800000e+002 -2.4000000e+001 -6.9685428e-002  7.7408288e-001  7.7721320e-001  1.0261432e-001
  1.8400000e+002 -2.4000000e+001 -5.5661277e-002  6.3766271e-001  6.4008742e-001  7.8044716e-002
  2.0000000e+002 -2.4000000e+001 -3.4504707e-002  5.2440519e-001  5.2553913e-001  6.4649253e-002
  2.1600000e+002 -2.4000000e+001 -1.7454993e-002  5.8719644e-001  5.8745582e-001  8.5130666e-002
  2.3200000e+002 -2.4000000e+001 -5.3997067e-002  4.6710174e-001  4.7021242e-001  7.1578500e-002
  2.4800000e+002 -2.4000000e+001 -4.8041944e-002  4.1983645e-001  4.2257623e-001  5.5124547e-002
  2.6400000e+002 -2.4000000e+001 -6.1513633e-002  4.3379872e-001  4.3813839e-001  6.5198301e-002
  2.8000000e+002 -2.4000000e+001 -5.4017308e-002  3.6209254e-001  3.6609955e-001  4.7400437e-002
  2.9600000e+002 -2.4000000e+001 -3.6015228e-002  3.1579367e-001  3.1784074e-001  5.0918133e-002
  3.1200000e+002 -2.4000000e+001 -1.9979837e-002  2.0499165e-001  2.0596303e-001  5.0440824e-002
 -3.1200000e+002 -8.0000000e+000 -3.7595538e-002  2.2825045e-001  2.3132594e-001  6.8579167e-002
 -2.9600000e+002 -8.0000000e+000 -7.5628912e-002  2.6148034e-001  2.7219791e-001  6.1497692e-002
 -2.8000000e+002 -8.0000000e+000 -2.9022287e-002  2.7337765e-001  2.7491386e-001  5.8950401e-002
 -2.6400000e+002 -8.0000000e+000 -3.9518557e-002  3.6130554e-001  3.6346033e-001  6.4006794e-002
 -2.4800000e+002 -8.0000000e+000 -7.2698231e-002  3.7028973e-001  3.7735861e-001  6.8870796e-002
 -2.3200000e+002 -8.0000000e+000 -9.3672854e-002  4.2726124e-001  4.3740916e-001  7.5581297e-002
 -2.1600000e+002 -8.0000000e+000 -1.1649971e-001  4.7098320e-001  4.8517766e-001  7.4347775e-002
 -2.0000000e+002 -8.0000000e+000 -1.0580419e-001  6.1700993e-001  6.2601580e-001  8.7066428e-002
 -1.8400000e+002 -8.0000000e+000 -1.6992271e-001  7.3683900e-001  7.5617818e-001  1.0762711e-001
 -1.6800000e+002 -8.0000000e+000 -1.5873865e-001  7.4367439e-001  7.6042722e-001  1.0372874e-001
 -1.5200000e+002 -8.0000000e+000 -1.4613799e-001  8.5765201e-001  8.7001338e-001  1.1468077e-001
 -1.3600000e+002 -8.0000000e+000 -1.4030232e-001  9.9347047e-001  1.0033286e+000  1.3143495e-001
 -1.2000000e+002 -8.0000000e+000 -8.3171186e-002  1.1731749e+000  1.1761194e+000  1.4622310e-001
 -1.0400000e+002 -8.0000000e+000 -1.3368257e-001  1.3770917e+000  1.3835652e+000  1.5869145e-001
 -8.8000000e+001 -8.0000000e+000 -1.4368545e-001  1.5521702e+000  1.5588065e+000  1.9212082e-001
 -7.2000000e+001 -8.0000000e+000 -1.0527531e-001  1.8705300e+000  1.8734901e+000  2.1735831e-001
 -5.6000000e+001 -8.0000000e+000 -1.4016219e-001  2.2919558e+000  2.2962375e+000  2.5374016e-001
 -4.0000000e+001 -8.0000000e+000 -1.1098068e-001  2.8035751e+000  2.8057709e+000  3.0446410e-001
 -2.4000000e+001 -8.0000000e+000 -1.2921117e-001  3.3682204e+000  3.3706978e+000  3.9052114e-001
 -8.0000000e+000 -8.0000000e+000 -1.0343421e-001  3.2735080e+000  3.2751417e+000  3.6377149e-001
  8.0000000e+000 -8.0000000e+000 -9.8416689e-002  3.8090404e+000  3.8103117e+000  4.5316584e-001
  2.4000000e+001 -8.0000000e+000 -6.1031441e-002  3.1171428e+000  3.1177403e+000  3.7794962e-001
  4.0000000e+001 -8.0000000e+000 -7.6003783e-002  2.4235312e+000  2.4247226e+000  2.8697603e-001
  5.6000000e+001 -8.0000000e+000 -1.1351138e-001  2.0349216e+000  2.0380851e+000  2.4391781e-001
  7.2000000e+001 -8.0000000e+000 -5.8163311e-002  1.6794200e+000  1.6804269e+000  1.9830132e-001
  8.8000000e+001 -8.0000000e+000 -6.8123110e-002  1.4385570e+000  1.4401690e+000  1.7031900e-001
  1.0400000e+002 -8.0000000e+000 -4.3347682e-002  1.2043524e+000  1.2051323e+000  1.6156324e-001
  1.2000000e+002 -8.0000000e+000 -4.7141820e-002  1.1877896e+000  1.1887247e+000  1.5408933e-001
  1.3600000e+002 -8.0000000e+000 -4.8387270e-002  9.6280807e-001  9.6402319e-001  1.1127244e-001
  1.5200000e+002 -8.0000000e+000 -2.0851129e-002  8.4893004e-001  8.4918607e-001  1.1687511e-001
  1.6800000e+002 -8.0000000e+000 -1.1096615e-002  7.8053035e-001  7.8060923e-001  9.7859021e-002
  1.8400000e+002 -8.0000000e+000 -4.3602573e-002  6.6908229e-001  6.7050153e-001  8.8611171e-002
  2.0000000e+002 -8.0000000e+000 -4.3555530e-002  6.6784061e-001  6.6925941e-001  8.9768300e-002
  2.1600000e+002 -8.0000000e+000 -2.8954740e-002  5.7441703e-001  5.7514633e-001  8.4820862e-002
  2.3200000e+002 -8.0000000e+000 -4.8825022e-002  5.1087901e-001  5.1320682e-001  7.3656214e-002
  2.4800000e+002 -8.0000000e+000 -2.4140447e-002  4.0154666e-001  4.0227165e-001  4.9047607e-002
  2.6400000e+002 -8.0000000e+000 -1.3802396e-002  3.8764606e-001  3.8789170e-001  5.5115131e-002
  2.8000000e+002 -8.0000000e+000 -3.4158069e-002  3.2187261e-001  3.2368001e-001  4.7522993e-002
  2.9600000e+002 -8.0000000e+000 -4.7196773e-002  3.6161997e-001  3.6468690e-001  5.3030809e-002
  3.1200000e+002 -8.0000000e+000 -3.4647947e-002  1.9771849e-001  2.0073136e-001  5.4410012e-002
 -3.1200000e+002  8.0000000e+000 -6.6137420e-002  2.7777999e-001  2.8554489e-001  7.6897705e-002
 -2.9600000e+002  8.0000000e+000 -4.0035058e-002  2.7685305e-001  2.7973276e-001  7.0827855e-002
 -2.8000000e+002  8.0000000e+000 -9.6760525e-002  3.2301520e-001  3.3719641e-001  7.4187373e-002
 -2.6400000e+002  8.0000000e+000 -1.0282474e-001  3.3812708e-001  3.5341597e-001  6.8026610e-002
 -2.4800000e+002  8.0000000e+000 -1.2305921e-001  4.1162955e-001  4.2963060e-001  7.2906931e-002
 -2.3200000e+002  8.0000000e+000 -8.4429988e-002  4.2713987e-001  4.3540429e-001  7.5337996e-002
 -2.1600000e+002  8.0000000e+000 -1.1030649e-001  4.6064456e-001  4.7366753e-001  7.3012000e-002
 -2.0000000e+002  8.0000000e+000 -9.0016574e-002  5.5301546e-001  5.6029375e-001  8.2929484e-002
 -1.8400000e+002  8.0000000e+000 -1.5612006e-001  6.5067899e-001  6.6914619e-001  9.8875914e-002
 -1.6800000e+002  8.0000000e+000 -1.7985126e-001  7.7598868e-001  7.9655816e-001  1.1277569e-001
 -1.5200000e+002  8.0000000e+000 -1.6877610e-001  8.6760615e-001  8.8386979e-001  1.1972883e-001
 -1.3600000e+002  8.0000000e+000 -1.6154085e-001  1.0169226e+000  1.0296732e+000  1.4411641e-001
 -1.2000000e+002  8.0000000e+000 -1.4284014e-001  1.1940733e+000  1.2025865e+000  1.4482879e-001
 -1.0400000e+002  8.0000000e+000 -1.4823162e-001  1.4710074e+000  1.4784571e+000  1.8705594e-001
 -8.8000000e+001  8.0000000e+000 -1.5459418e-001  1.5137089e+000  1.5215827e+000  1.7411861e-001
 -7.2000000e+001  8.0000000e+000 -1.5255111e-001  1.9346177e+000  1.9406230e+000  2.2332440e-001
 -5.6000000e+001  8.0000000e+000 -1.4593141e-001  2.2694424e+000  2.2741295e+000  2.7733453e-001
 -4.0000000e+001  8.0000000e+000 -1.0928452e-001  2.7333249e+000  2.7355088e+000  3.0231778e-001
 -2.4000000e+001  8.0000000e+000 -1.0434419e-001  3.3247498e+000  3.3263868e+000  3.7476323e-001
 -8.0000000e+000  8.0000000e+000 -1.0712324e-001  3.3925821e+000  3.3942729e+000  3.7560179e-001
  8.0000000e+000  8.0000000e+000 -7.4294128e-002  3.2370049e+000  3.2378573e+000  3.7866938e-001
  2.4000000e+001  8.0000000e+000 -9.0083261e-002  3.1494135e+000  3.1507016e+000  3.7692080e-001
  4.0000000e+001  8.0000000e+000 -2.3440650e-002  2.5198180e+000  2.5199270e+000  2.9398332e-001
  5.6000000e+001  8.0000000e+000 -5.1421235e-002  2.0459164e+000  2.0465625e+000  2.3248209e-001
  7.2000000e+001  8.0000000e+000 -2.1545307e-002  1.8176313e+000  1.8177590e+000  2.1508176e-001
  8.8000000e+001  8.0000000e+000 -2.0519408e-002  1.4613945e+000  1.4615385e+000  1.7138141e-001
  1.0400000e+002  8.0000000e+000 -2.8674070e-002  1.3017450e+000  1.3020608e+000  1.7158100e-001
  1.2000000e+002  8.0000000e+000 -3.5744093e-002  1.0728880e+000  1.0734833e+000  1.4173583e-001
  1.3600000e+002  8.0000000e+000 -2.1058810e-002  9.7520823e-001  9.7543558e-001  1.1933391e-001
  1.5200000e+002  8.0000000e+000 -1.8156255e-002  8.7834235e-001  8.7852998e-001  1.1495500e-001
  1.6800000e+002  8.0000000e+000 -4.2007430e-002  7.7470563e-001  7.7584369e-001  1.0166665e-001
  1.8400000e+002  8.0000000e+000 -4.3636711e-002  6.9040795e-001  6.9178559e-001  9.7309291e-002
  2.0000000e+002  8.0000000e+000 -4.8221187e-002  5.8420393e-001  5.8619069e-001  7.7588467e-002
  2.1600000e+002  8.0000000e+000 -3.5556337e-002  5.5380427e-001  5.5494452e-001  7.6993611e-002
  2.3200000e+002  8.0000000e+000 -5.0553336e-002  4.4378864e-001  4.4665871e-001  5.7413425e-002
  2.4800000e+002  8.0000000e+000 -7.8830464e-002  5.1359541e-001  5.1960994e-001  7.2880432e-002
  2.6400000e+002  8.0000000e+000 -1.1689949e-002  3.7495827e-001  3.7514045e-001  5.7732568e-002
  2.8000000e+002  8.0000000e+000 -6.5850080e-002  3.7685164e-001  3.8256162e-001  5.5877277e-002
  2.9600000e+002  8.0000000e+000 -3.4967668e-002  3.5623482e-001  3.5794690e-001  5.2378460e-002
  3.1200000e+002  8.0000000e+000 -2.3017847e-002  2.0156454e-001  2.0287456e-001  5.2968166e-002
 -3.1200000e+002  2.4000000e+001 -4.4418269e-002  2.5939237e-001  2.6316798e-001  6.2122263e-002
 -2.9600000e+002  2.4000000e+001 -5.9897370e-002  3.1999678e-001  3.2555435e-001  6.3648060e-002
 -2.8000000e+002  2.4000000e+001 -5.2528302e-002  2.9598992e-001  3.0061480e-001  5.8169889e-002
 -2.6400000e+002  2.4000000e+001 -1.0199847e-001  3.8983606e-001  4.0295885e-001  7.5365396e-002
 -2.4800000e+002  2.4000000e+001 -1.0552249e-001  3.9360628e-001  4.0750571e-001  6.9569159e-002
 -2.3200000e+002  2.4000000e+001 -9.0078974e-002  5.1135523e-001  5.1922866e-001  8.5722624e-002
 -2.1600000e+002  2.4000000e+001 -9.9142317e-002  5.2957007e-001  5.3877051e-001  9.1910729e-002
 -2.0000000e+002  2.4000000e+001 -9.5348325e-002  6.3123068e-001  6.3839132e-001  9.5467369e-002
 -1.8400000e+002  2.4000000e+001 -1.3375557e-001  7.3980730e-001  7.5180143e-001  1.1330562e-001
 -1.6800000e+002  2.4000000e+001 -8.4165078e-002  7.6859442e-001  7.7318894e-001  1.1077432e-001
 -1.5200000e+002  2.4000000e+001 -1.3656013e-001  9.0943648e-001  9.1963219e-001  1.1958882e-001
 -1.3600000e+002  2.4000000e+001 -1.3266186e-001  1.0155285e+000  1.0241569e+000  1.3295880e-001
 -1.2000000e+002  2.4000000e+001 -1.1992847e-001  1.2286845e+000  1.2345236e+000  1.5073794e-001
 -1.0400000e+002  2.4000000e+001 -1.4068554e-001  1.4011766e+000  1.4082217e+000  1.7385699e-001
 -8.8000000e+001  2.4000000e+001 -2.1701656e-001  1.6298124e+000  1.6441973e+000  2.0250093e-001
 -7.2000000e+001  2.4000000e+001 -1.7750805e-001  1.8861024e+000  1.8944370e+000  2.3013466e-001
 -5.6000000e+001  2.4000000e+001 -1.7111169e-001  2.2427735e+000  2.2492914e+000  2.6474736e-001
 -4.0000000e+001  2.4000000e+001 -1.6632565e-001  2.6796444e+000  2.6848014e+000  3.1846323e-001
 -2.4000000e+001  2.4000000e+001 -1.6664017e-001  2.9078475e+000  2.9126184e+000  3.3657416e-001
 -8.0000000e+000  2.4000000e+001 -6.3995642e-002  3.1639029e+000  3.1645500e+000  3.5221765e-001
  8.0000000e+000  2.4000000e+001 -5.5001734e-002  3.0702712e+000  3.0707638e+000  3.5970335e-001
  2.4000000e+001  2.4000000e+001 -3.3868388e-002  2.8682347e+000  2.8684346e+000  3.4044673e-001
  4.0000000e+001  2.4000000e+001 -1.7038703e-002  2.5088552e+000  2.5089130e+000  2.8752824e-001
  5.6000000e+001  2.4000000e+001 -4.4599407e-002  2.0465492e+000  2.0470351e+000  2.3672889e-001
  7.2000000e+001  2.4000000e+001 -2.2322616e-002  1.7427761e+000  1.7429190e+000  2.0888039e-001
  8.8000000e+001  2.4000000e+001  1.9551127e-002  1.3509929e+000  1.3511343e+000  1.6567187e-001
  1.0400000e+002  2.4000000e+001 -4.7839941e-002  1.2026742e+000  1.2036253e+000  1.4616253e-001
  1.2000000e+002  2.4000000e+001 -1.2722355e-002  1.1278695e+000  1.1279413e+000  1.4948042e-001
  1.3600000e+002  2.4000000e+001 -1.1800513e-002  9.6777554e-001  9.6784749e-001  1.2024348e-001
  1.5200000e+002  2.4000000e+001  7.8050121e-003  8.9991341e-001  8.9994726e-001  1.1116448e-001
  1.6800000e+002  2.4000000e+001  1.3767153e-002  8.2002909e-001  8.2014465e-001  1.0285326e-001
  1.8400000e+002  2.4000000e+001 -5.0923769e-002  6.6699484e-001  6.6893598e-001  8.1594678e-002
  2.0000000e+002  2.4000000e+001 -8.7109324e-002  6.2053825e-001  6.2662250e-001  9.0569691e-002
  2.1600000e+002  2.4000000e+001 -4.3764200e-002  5.5496981e-001  5.5669273e-001  7.1414319e-002
  2.3200000e+002  2.4000000e+001 -4.8151771e-002  4.8875009e-001  4.9111632e-001  6.5748358e-002
  2.4800000e+002  2.4000000e+001 -6.4411166e-002  4.3762903e-001  4.4234372e-001  6.7159036e-002
  2.6400000e+002  2.4000000e+001 -4.0499138e-002  3.8617807e-001  3.8829587e-001  5.1616997e-002
  2.8000000e+002  2.4000000e+001 -5.9649958e-002  3.4827466e-001  3.5334594e-001  5.5742877e-002
  2.9600000e+002  2.4000000e+001 -4.8087297e-002  3.3018085e-001  3.3366418e-001  4.9900641e-002
  3.1200000e+002  2.4000000e+001 -3.0895656e-002  2.3028002e-001  2.3234334e-001  5.6940070e-002
 -3.1200000e+002  4.0000000e+001 -3.1653637e-002  2.8382975e-001  2.8558935e-001  7.4137491e-002
 -2.9600000e+002  4.0000000e+001 -3.9818062e-002  3.2909761e-001  3.3149768e-001  7.4555538e-002
 -2.8000000e+002  4.0000000e+001 -8.3498899e-002  3.1999873e-001  3.3071325e-001  6.3068816e-002
 -2.6400000e+002  4.0000000e+001 -1.0470113e-001  3.2693649e-001  3.4329258e-001  6.3452520e-002
 -2.4800000e+002  4.0000000e+001 -1.0271793e-001  4.2085983e-001  4.3321354e-001  8.5032413e-002
 -2.3200000e+002  4.0000000e+001 -1.2512536e-001  4.3652052e-001  4.5409968e-001  8.4307534e-002
 -2.1600000e+002  4.0000000e+001 -1.0264096e-001  5.5328044e-001  5.6272054e-001  9.8827747e-002
 -2.0000000e+002  4.0000000e+001 -1.0212468e-001  5.5546309e-001  5.6477314e-001  8.5879550e-002
 -1.8400000e+002  4.0000000e+001 -1.6573745e-001  7.2910903e-001  7.4770909e-001  1.1826382e-001
 -1.6800000e+002  4.0000000e+001 -1.4314968e-001  7.8317227e-001  7.9614737e-001  1.1398596e-001
 -1.5200000e+002  4.0000000e+001 -1.1048179e-001  9.3432032e-001  9.4082979e-001  1.2302751e-001
 -1.3600000e+002  4.0000000e+001 -1.7107214e-001  1.0682247e+000  1.0818363e+000  1.4380730e-001
 -1.2000000e+002  4.0000000e+001 -1.7824306e-001  1.2380066e+000  1.2507721e+000  1.5259880e-001
 -1.0400000e+002  4.0000000e+001 -1.5165356e-001  1.3310755e+000  1.3396869e+000  1.5255911e-001
 -8.8000000e+001  4.0000000e+001 -1.8967320e-001  1.6123490e+000  1.6234670e+000  1.9206515e-001
 -7.2000000e+001  4.0000000e+001 -1.9895733e-001  1.9007974e+000  1.9111815e+000  2.1759110e-001
 -5.6000000e+001  4.0000000e+001 -1.8137024e-001  2.0905231e+000  2.0983761e+000  2.3774899e-001
 -4.0000000e+001  4.0000000e+001 -1.8152447e-001  2.4889844e+000  2.4955951e+000  2.8168327e-001
 -2.4000000e+001  4.0000000e+001 -1.1468641e-001  2.7070874e+000  2.7095157e+000  3.0783501e-001
 -8.0000000e+000  4.0000000e+001 -7.8475130e-002  2.7091709e+000  2.7103072e+000  3.0899563e-001
  8.0000000e+000  4.0000000e+001 -8.3652968e-002  2.6958581e+000  2.6971557e+000  2.9987160e-001
  2.4000000e+001  4.0000000e+001 -2.9095102e-002  2.5928974e+000  2.5930607e+000  2.8601052e-001
  4.0000000e+001  4.0000000e+001 -3.8667629e-002  2.2767481e+000  2.2770764e+000  2.4493753e-001
  5.6000000e+001  4.0000000e+001 -4.0917880e-002  2.0078905e+000  2.0083074e+000  2.1627351e-001
  7.2000000e+001  4.0000000e+001 -3.0190561e-002  1.7480141e+000  1.7482748e+000  2.0199328e-001
  8.8000000e+001  4.0000000e+001 -1.5773101e-002  1.4299162e+000  1.4300032e+000  1.6747668e-001
  1.0400000e+002  4.0000000e+001 -1.0527628e-003  1.2136132e+000  1.2136137e+000  1.5939225e-001
  1.2000000e+002  4.0000000e+001  3.3991989e-003  1.0432168e+000  1.0432223e+000  1.2894940e-001
  1.3600000e+002  4.0000000e+001 -2.1625496e-002  9.6578849e-001  9.6603057e-001  1.1403556e-001
  1.5200000e+002  4.0000000e+001  3.7468463e-002  8.6253792e-001  8.6335135e-001  1.0701176e-001
  1.6800000e+002  4.0000000e+001  5.8731302e-003  7.6709337e-001  7.6711585e-001  9.8896043e-002
  1.8400000e+002  4.0000000e+001 -3.0108155e-002  7.1111642e-001  7.1175351e-001  8.9803545e-002
  2.0000000e+002  4.0000000e+001 -4.5219911e-002  6.2358868e-001  6.2522610e-001  8.3853329e-002
  2.1600000e+002  4.0000000e+001 -4.6008136e-002  5.2381304e-001  5.2582968e-001  7.4810063e-002
  2.3200000e+002  4.0000000e+001 -4.1834543e-002  5.2193604e-001  5.2360993e-001  7.2156822e-002
  2.4800000e+002  4.0000000e+001 -5.0599104e-002  4.3548515e-001  4.3841486e-001  6.1960787e-002
  2.6400000e+002  4.0000000e+001 -6.9776526e-002  4.5013463e-001  4.5551064e-001  6.0840550e-002
  2.8000000e+002  4.0000000e+001 -2.5382962e-002  3.5052859e-001  3.5144642e-001  4.6307126e-002
  2.9600000e+002  4.0000000e+001 -4.4257731e-002  3.5660504e-001  3.5934093e-001  4.5499404e-002
  3.1200000e+002  4.0000000e+001 -2.0136367e-002  2.3919851e-001  2.4004458e-001  6.3081409e-002
 -3.1200000e+002  5.6000000e+001 -3.0830056e-002  2.5547926e-001  2.5733275e-001  6.6354951e-002
 -2.9600000e+002  5.6000000e+001 -5.2738454e-002  3.5118602e-001  3.5512387e-001  8.3070655e-002
 -2.8000000e+002  5.6000000e+001 -5.2108918e-002  3.4006700e-001  3.4403620e-001  6.9287845e-002
 -2.6400000e+002  5.6000000e+001 -7.7123962e-002  3.8630439e-001  3.9392790e-001  7.3353607e-002
 -2.4800000e+002  5.6000000e+001 -8.7272875e-002  4.6508910e-001  4.7320654e-001  8.1398357e-002
 -2.3200000e+002  5.6000000e+001 -1.4675927e-001  4.4828364e-001  4.7169536e-001  9.5551203e-002
 -2.1600000e+002  5.6000000e+001 -1.0963719e-001  5.7680523e-001  5.8713251e-001  1.0683542e-001
 -2.0000000e+002  5.6000000e+001 -1.0353056e-001  6.4600496e-001  6.5424841e-001  1.0450139e-001
 -1.8400000e+002  5.6000000e+001 -1.2428426e-001  6.7451059e-001  6.8586523e-001  1.0698503e-001
 -1.6800000e+002  5.6000000e+001 -1.3105916e-001  8.0663121e-001  8.1720892e-001  1.2229554e-001
 -1.5200000e+002  5.6000000e+001 -1.4422170e-001  8.9634146e-001  9.0786998e-001  1.2760553e-001
 -1.3600000e+002  5.6000000e+001 -1.2170944e-001  1.0971936e+000  1.1039234e+000  1.3738120e-001
 -1.2000000e+002  5.6000000e+001 -1.7407473e-001  1.2323853e+000  1.2446187e+000  1.5617684e-001
 -1.0400000e+002  5.6000000e+001 -2.0272167e-001  1.4675948e+000  1.4815298e+000  1.7294416e-001
 -8.8000000e+001  5.6000000e+001 -1.6658617e-001  1.6018592e+000  1.6104980e+000  1.8490470e-001
 -7.2000000e+001  5.6000000e+001 -1.7676506e-001  1.7410115e+000  1.7499620e+000  2.0357462e-001
 -5.6000000e+001  5.6000000e+001 -1.2945898e-001  1.9280660e+000  1.9324073e+000  2.2699139e-001
 -4.0000000e+001  5.6000000e+001 -1.8557581e-001  2.1923186e+000  2.2001589e+000  2.4920471e-001
 -2.4000000e+001  5.6000000e+001 -1.2737295e-001  2.4405415e+000  2.4438631e+000  2.6125112e-001
 -8.0000000e+000  5.6000000e+001 -1.0565291e-001  2.4547651e+000  2.4570377e+000  2.6623278e-001
  8.0000000e+000  5.6000000e+001 -3.1584142e-002  2.4746845e+000  2.4748860e+000  2.7984049e-001
  2.4000000e+001  5.6000000e+001 -4.2602768e-002  2.3209386e+000  2.3213296e+000  2.5570025e-001
  4.0000000e+001  5.6000000e+001 -5.9887744e-002  2.0933967e+000  2.0942531e+000  2.2893318e-001
  5.6000000e+001  5.6000000e+001 -2.6180568e-002  1.8393144e+000  1.8395007e+000  2.1206470e-001
  7.2000000e+001  5.6000000e+001  6.5155873e-003  1.6919859e+000  1.6919984e+000  1.9307826e-001
  8.8000000e+001  5.6000000e+001  1.1626571e-003  1.3477277e+000  1.3477282e+000  1.7400974e-001
  1.0400000e+002  5.6000000e+001 -3.5375543e-002  1.2379702e+000  1.2384756e+000  1.5198404e-001
  1.2000000e+002  5.6000000e+001  3.3695484e-002  1.1200513e+000  1.1205581e+000  1.4115880e-001
  1.3600000e+002  5.6000000e+001 -3.2871383e-002  9.6785065e-001  9.6840870e-001  1.2596825e-001
  1.5200000e+002  5.6000000e+001  1.2729748e-002  8.6565644e-001  8.6575003e-001  1.2083447e-001
  1.6800000e+002  5.6000000e+001 -4.9952178e-003  7.8888140e-001  7.8889722e-001  1.2044433e-001
  1.8400000e+002  5.6000000e+001  2.2969987e-002  7.0589903e-001  7.0627266e-001  1.0474429e-001
  2.0000000e+002  5.6000000e+001 -5.5859485e-003  6.6681746e-001  6.6684086e-001  8.8139935e-002
  2.1600000e+002  5.6000000e+001  4.6900863e-003  5.2598776e-001  5.2600867e-001  7.5317757e-002
  2.3200000e+002  5.6000000e+001 -6.3104072e-002  4.4193218e-001  4.4641480e-001  6.5215023e-002
  2.4800000e+002  5.6000000e+001 -5.7989227e-002  4.4724773e-001  4.5099144e-001  6.0788604e-002
  2.6400000e+002  5.6000000e+001 -4.1410740e-002  4.5871028e-001  4.6057570e-001  6.4721702e-002
  2.8000000e+002  5.6000000e+001 -2.8147153e-002  4.0434107e-001  4.0531959e-001  6.6599515e-002
  2.9600000e+002  5.6000000e+001 -2.9151884e-002  3.5568106e-001  3.5687371e-001  5.4898304e-002
  3.1200000e+002  5.6000000e+001 -3.3578097e-002  2.3577162e-001  2.3815068e-001  5.8579228e-002
 -3.1200000e+002  7.2000000e+001 -6.4067835e-002  2.1779041e-001  2.2701839e-001  6.2724167e-002
 -2.9600000e+002  7.2000000e+001 -1.5790111e-002  3.6698434e-001  3.6732388e-001  8.2495373e-002
 -2.8000000e+002  7.2000000e+001 -7.2285592e-002  3.5585889e-001  3.6312637e-001  7.8996158e-002
 -2.6400000e+002  7.2000000e+001 -6.9476256e-002  4.5573601e-001  4.6100136e-001  9.2512606e-002
 -2.4800000e+002  7.2000000e+001 -9.1292322e-002  3.8368765e-001  3.9439891e-001  6.7930837e-002
 -2.3200000e+002  7.2000000e+001 -1.3636177e-001  5.4895586e-001  5.6563864e-001  1.0307506e-001
 -2.1600000e+002  7.2000000e+001 -1.3404057e-001  5.1911255e-001  5.3613870e-001  9.3957670e-002
 -2.0000000e+002  7.2000000e+001 -1.1348440e-001  5.4444670e-001  5.5614829e-001  9.8238443e-002
 -1.8400000e+002  7.2000000e+001 -1.3256637e-001  6.8578036e-001  6.9847588e-001  1.0961283e-001
 -1.6800000e+002  7.2000000e+001 -1.5005372e-001  7.2103713e-001  7.3648534e-001  1.0776065e-001
 -1.5200000e+002  7.2000000e+001 -1.0835199e-001  9.5612898e-001  9.6224881e-001  1.4852790e-001
 -1.3600000e+002  7.2000000e+001 -1.7425245e-001  1.0215493e+000  1.0363045e+000  1.4592436e-001
 -1.2000000e+002  7.2000000e+001 -1.1783542e-001  1.2054490e+000  1.2111946e+000  1.5942397e-001
 -1.0400000e+002  7.2000000e+001 -1.8006387e-001  1.4243470e+000  1.4356836e+000  1.6119305e-001
 -8.8000000e+001  7.2000000e+001 -1.3546783e-001  1.5045683e+000  1.5106546e+000  1.6641763e-001
 -7.2000000e+001  7.2000000e+001 -1.9196156e-001  1.5934998e+000  1.6050205e+000  1.7325237e-001
 -5.6000000e+001  7.2000000e+001 -1.5750980e-001  1.8086334e+000  1.8154790e+000  1.9627196e-001
 -4.0000000e+001  7.2000000e+001 -1.1689932e-001  2.0844966e+000  2.0877719e+000  2.4816222e-001
 -2.4000000e+001  7.2000000e+001 -1.2517154e-001  2.1611579e+000  2.1647798e+000  2.1643502e-001
 -8.0000000e+000  7.2000000e+001 -5.3945269e-002  2.1411182e+000  2.1417977e+000  2.4340784e-001
  8.0000000e+000  7.2000000e+001 -1.0503311e-001  2.2069910e+000  2.2094890e+000  2.4324993e-001
  2.4000000e+001  7.2000000e+001 -2.7277338e-002  2.1427166e+000  2.1428902e+000  2.3524796e-001
  4.0000000e+001  7.2000000e+001 -9.8637503e-003  1.9413911e+000  1.9414162e+000  2.2146974e-001
  5.6000000e+001  7.2000000e+001 -5.3236840e-002  1.8166252e+000  1.8174051e+000  2.1439492e-001
  7.2000000e+001  7.2000000e+001 -2.6915942e-004  1.5162373e+000  1.5162373e+000  1.7816701e-001
  8.8000000e+001  7.2000000e+001 -2.6507979e-002  1.4509478e+000  1.4511899e+000  1.7837703e-001
  1.0400000e+002  7.2000000e+001 -2.1322139e-002  1.2487243e+000  1.2489064e+000  1.4685458e-001
  1.2000000e+002  7.2000000e+001  2.5540399e-003  1.1379441e+000  1.1379470e+000  1.4803335e-001
  1.3600000e+002  7.2000000e+001 -8.3375486e-003  1.0052950e+000  1.0053296e+000  1.3016675e-001
  1.5200000e+002  7.2000000e+001  1.3036707e-002  9.3257086e-001  9.3266198e-001  1.2472725e-001
  1.6800000e+002  7.2000000e+001 -5.8039070e-002  7.8386147e-001  7.8600721e-001  9.7964436e-002
  1.8400000e+002  7.2000000e+001  9.1509386e-003  6.8226533e-001  6.8232670e-001  9.4240363e-002
  2.0000000e+002  7.2000000e+001 -4.9609572e-002  6.8671528e-001  6.8850489e-001  8.9329060e-002
  2.1600000e+002  7.2000000e+001 -2.6194310e-002  5.7020640e-001  5.7080774e-001  7.8316038e-002
  2.3200000e+002  7.2000000e+001 -2.0568671e-002  4.8297395e-001  4.8341174e-001  6.7597092e-002
  2.4800000e+002  7.2000000e+001  8.4700582e-003  4.9550416e-001  4.9557654e-001  7.6752351e-002
  2.6400000e+002  7.2000000e+001 -2.4359851e-002  4.3806528e-001  4.3874206e-001  7.0307222e-002
  2.8000000e+002  7.2000000e+001 -5.2450385e-002  3.8082705e-001  3.8442202e-001  5.5668421e-002
  2.9600000e+002  7.2000000e+001 -2.2151171e-002  3.5802407e-001  3.5870866e-001  5.2765517e-002
  3.1200000e+002  7.2000000e+001 -3.1964786e-002  2.2533538e-001  2.2759126e-001  5.5720260e-002
 -3.1200000e+002  8.8000000e+001 -6.5271733e-002  2.3182973e-001  2.4084315e-001  6.7465791e-002
 -2.9600000e+002  8.8000000e+001 -7.9811503e-002  2.6124339e-001  2.7316292e-001  7.0482589e-002
 -2.8000000e+002  8.8000000e+001 -6.9986070e-002  3.6976800e-001  3.7633287e-001  7.8016915e-002
 -2.6400000e+002  8.8000000e+001 -9.2310164e-002  4.5077462e-001  4.6012925e-001  8.1706005e-002
 -2.4800000e+002  8.8000000e+001 -9.4416595e-002  4.7256399e-001  4.8190374e-001  9.9516790e-002
 -2.3200000e+002  8.8000000e+001 -1.2230798e-001  5.2341057e-001  5.3751081e-001  1.0545019e-001
 -2.1600000e+002  8.8000000e+001 -1.1657328e-001  5.3838583e-001  5.5086171e-001  1.0040891e-001
 -2.0000000e+002  8.8000000e+001 -9.1197352e-002  6.3717437e-001  6.4366772e-001  1.1864761e-001
 -1.8400000e+002  8.8000000e+001 -6.0791064e-002  6.8711248e-001  6.8979643e-001  1.2374801e-001
 -1.6800000e+002  8.8000000e+001 -5.7175841e-002  7.9932010e-001  8.0136240e-001  1.4671351e-001
 -1.5200000e+002  8.8000000e+001 -1.4121742e-001  9.4627469e-001  9.5675396e-001  1.3942824e-001
 -1.3600000e+002  8.8000000e+001 -1.0371357e-001  1.0312616e+000  1.0364637e+000  1.4113918e-001
 -1.2000000e+002  8.8000000e+001 -1.0967344e-001  1.1794358e+000  1.1845239e+000  1.5925138e-001
 -1.0400000e+002  8.8000000e+001 -1.3111818e-001  1.3340937e+000  1.3405215e+000  1.7833819e-001
 -8.8000000e+001  8.8000000e+001 -1.0285067e-001  1.5326737e+000  1.5361207e+000  1.8451394e-001
 -7.2000000e+001  8.8000000e+001 -1.2843243e-001  1.5893851e+000  1.5945657e+000  1.9706297e-001
 -5.6000000e+001  8.8000000e+001 -1.6467875e-001  1.6613808e+000  1.6695225e+000  1.8946211e-001
 -4.0000000e+001  8.8000000e+001 -1.2645969e-001  1.7755952e+000  1.7800928e+000  2.0339751e-001
 -2.4000000e+001  8.8000000e+001 -5.7749637e-002  1.8636611e+000  1.8645556e+000  2.0324436e-001
 -8.0000000e+000  8.8000000e+001 -6.1194227e-002  2.0004142e+000  2.0013500e+000  2.2816468e-001
  8.0000000e+000  8.8000000e+001 -3.2852792e-002  1.8560035e+000  1.8562942e+000  2.0378591e-001
  2.4000000e+001  8.8000000e+001 -5.3796570e-002  1.8376298e+000  1.8384171e+000  1.9702697e-001
  4.0000000e+001  8.8000000e+001 -6.9729628e-002  1.8115603e+000  1.8129018e+000  1.9687087e-001
  5.6000000e+001  8.8000000e+001 -4.6167344e-002  1.6954157e+000  1.6960442e+000  1.9691267e-001
  7.2000000e+001  8.8000000e+001 -3.2665347e-002  1.4712880e+000  1.4716506e+000  1.8187308e-001
  8.8000000e+001  8.8000000e+001 -3.8850199e-002  1.3355587e+000  1.3361236e+000  1.6503229e-001
  1.0400000e+002  8.8000000e+001 -4.5904011e-004  1.1916252e+000  1.1916253e+000  1.4616379e-001
  1.2000000e+002  8.8000000e+001 -2.5492182e-002  1.0667258e+000  1.0670304e+000  1.3459559e-001
  1.3600000e+002  8.8000000e+001 -1.8377614e-002  9.9620930e-001  9.9637880e-001  1.2320304e-001
  1.5200000e+002  8.8000000e+001 -5.9672293e-002  8.6946616e-001  8.7151144e-001  1.1472487e-001
  1.6800000e+002  8.8000000e+001 -4.1048094e-002  7.6198343e-001  7.6308826e-001  1.0110853e-001
  1.8400000e+002  8.8000000e+001 -1.5779484e-002  8.0693419e-001  8.0708845e-001  1.1551631e-001
  2.0000000e+002  8.8000000e+001 -1.7624973e-002  6.6123225e-001  6.6146710e-001  9.5007476e-002
  2.1600000e+002  8.8000000e+001 -1.9631146e-002  5.9664898e-001  5.9697184e-001  7.2461813e-002
  2.3200000e+002  8.8000000e+001 -2.4878530e-002  4.4542269e-001  4.4611693e-001  5.6363983e-002
  2.4800000e+002  8.8000000e+001 -5.1128372e-002  4.8365468e-001  4.8634962e-001  6.4565417e-002
  2.6400000e+002  8.8000000e+001 -7.9842850e-002  4.1348307e-001  4.2112128e-001  6.5893247e-002
  2.8000000e+002  8.8000000e+001 -2.0124572e-002  4.0036745e-001  4.0087292e-001  5.4991224e-002
  2.9600000e+002  8.8000000e+001 -2.2961245e-002  3.1493842e-001  3.1577433e-001  4.3201013e-002
  3.1200000e+002  8.8000000e+001 -2.1380933e-002  2.4812845e-001  2.4904793e-001  5.5247047e-002
 -3.1200000e+002  1.0400000e+002 -5.9414489e-002  2.5339596e-001  2.6026831e-001  7.2949581e-002
 -2.9600000e+002  1.0400000e+002 -4.3390696e-002  3.2597665e-001  3.2885183e-001  7.9169893e-002
 -2.8000000e+002  1.0400000e+002 -8.3538297e-002  3.5023078e-001  3.6005589e-001  8.1876654e-002
 -2.6400000e+002  1.0400000e+002 -1.0657977e-001  3.9836409e-001  4.1237507e-001  7.8857036e-002
 -2.4800000e+002  1.0400000e+002 -1.0406504e-001  4.0027135e-001  4.1357790e-001  8.8098576e-002
 -2.3200000e+002  1.0400000e+002 -1.1945789e-001  5.3065019e-001  5.4392997e-001  1.0598855e-001
 -2.1600000e+002  1.0400000e+002 -1.2039091e-001  5.1982353e-001  5.3358268e-001  1.0704000e-001
 -2.0000000e+002  1.0400000e+002 -1.4726750e-001  6.2923474e-001  6.4623840e-001  1.1727964e-001
 -1.8400000e+002  1.0400000e+002 -1.2954676e-001  6.8723493e-001  6.9933841e-001  1.4715671e-001
 -1.6800000e+002  1.0400000e+002 -9.3150854e-002  8.2104285e-001  8.2631014e-001  1.6795617e-001
 -1.5200000e+002  1.0400000e+002 -1.0453756e-001  9.2598224e-001  9.3186438e-001  1.7286909e-001
 -1.3600000e+002  1.0400000e+002 -1.1220819e-001  9.3314825e-001  9.3987038e-001  1.1245137e-001
 -1.2000000e+002  1.0400000e+002 -1.5233749e-001  1.1491769e+000  1.1592300e+000  1.6389071e-001
 -1.0400000e+002  1.0400000e+002 -1.0691139e-001  1.2881329e+000  1.2925620e+000  1.7221408e-001
 -8.8000000e+001  1.0400000e+002 -1.2433814e-001  1.3695037e+000  1.3751365e+000  1.6158399e-001
 -7.2000000e+001  1.0400000e+002 -9.9057174e-002  1.5640555e+000  1.5671892e+000  1.8214369e-001
 -5.6000000e+001  1.0400000e+002 -1.0707669e-001  1.6207455e+000  1.6242787e+000  1.7007187e-001
 -4.0000000e+001  1.0400000e+002 -9.6991150e-002  1.5952657e+000  1.5982114e+000  1.8187526e-001
 -2.4000000e+001  1.0400000e+002 -9.0565151e-002  1.8002549e+000  1.8025315e+000  2.0258021e-001
 -8.0000000e+000  1.0400000e+002 -5.3694627e-002  1.8421550e+000  1.8429374e+000  2.1107502e-001
  8.0000000e+000  1.0400000e+002 -3.6436415e-002  1.7652824e+000  1.7656584e+000  1.8645165e-001
  2.4000000e+001  1.0400000e+002 -8.3279528e-002  1.7357301e+000  1.7377268e+000  1.8501658e-001
  4.0000000e+001  1.0400000e+002 -3.0209880e-002  1.6140142e+000  1.6142969e+000  1.7746994e-001
  5.6000000e+001  1.0400000e+002 -7.8105319e-002  1.5867939e+000  1.5887150e+000  1.8695688e-001
  7.2000000e+001  1.0400000e+002 -7.2071476e-002  1.3874810e+000  1.3893516e+000  1.7519176e-001
  8.8000000e+001  1.0400000e+002  2.9260545e-003  1.2265970e+000  1.2266005e+000  1.4773064e-001
  1.0400000e+002  1.0400000e+002 -1.9845661e-002  1.1071076e+000  1.1072854e+000  1.3474653e-001
  1.2000000e+002  1.0400000e+002 -5.0307711e-002  1.0839315e+000  1.0850983e+000  1.2806203e-001
  1.3600000e+002  1.0400000e+002 -6.2745620e-003  9.4142606e-001  9.4144697e-001  1.1441498e-001
  1.5200000e+002  1.0400000e+002 -4.2759750e-003  8.2808870e-001  8.2809974e-001  1.0858400e-001
  1.6800000e+002  1.0400000e+002 -2.0265566e-002  8.0593515e-001  8.0618990e-001  9.9352904e-002
  1.8400000e+002  1.0400000e+002 -4.9083028e-002  6.9980862e-001  7.0152780e-001  8.6646477e-002
  2.0000000e+002  1.0400000e+002 -8.7086204e-002  6.2770300e-001  6.3371529e-001  8.6565120e-002
  2.1600000e+002  1.0400000e+002 -4.8102476e-002  5.9797156e-001  5.9990318e-001  7.9885377e-002
  2.3200000e+002  1.0400000e+002 -2.7695306e-002  4.3100200e-001  4.3189091e-001  6.4984876e-002
  2.4800000e+002  1.0400000e+002 -6.1642937e-002  4.4374911e-001  4.4801018e-001  6.4064961e-002
  2.6400000e+002  1.0400000e+002 -5.4618855e-002  3.8721696e-001  3.9105012e-001  5.3863734e-002
  2.8000000e+002  1.0400000e+002 -6.6221333e-002  3.8703459e-001  3.9265893e-001  5.5120012e-002
  2.9600000e+002  1.0400000e+002 -2.9936628e-002  3.5802209e-001  3.5927151e-001  5.1849758e-002
  3.1200000e+002  1.0400000e+002 -3.1138390e-002  2.2033036e-001  2.2251981e-001  5.7334141e-002
 -3.1200000e+002  1.2000000e+002 -2.9941195e-002  2.7508149e-001  2.7670616e-001  7.7741782e-002
 -2.9600000e+002  1.2000000e+002 -3.8787921e-002  2.9938437e-001  3.0188658e-001  8.0382318e-002
 -2.8000000e+002  1.2000000e+002 -1.3657370e-001  3.7071713e-001  3.9507413e-001  7.9000366e-002
 -2.6400000e+002  1.2000000e+002 -1.2347306e-001  4.3863922e-001  4.5568625e-001  9.4416563e-002
 -2.4800000e+002  1.2000000e+002 -6.0308384e-002  4.7321336e-001  4.7704086e-001  1.0346334e-001
 -2.3200000e+002  1.2000000e+002 -1.0581935e-001  4.7091733e-001  4.8266020e-001  9.6660986e-002
 -2.1600000e+002  1.2000000e+002 -7.9562831e-002  4.7926512e-001  4.8582435e-001  9.3054320e-002
 -2.0000000e+002  1.2000000e+002 -9.4581667e-002  5.4921181e-001  5.5729642e-001  1.0928098e-001
 -1.8400000e+002  1.2000000e+002 -9.7914361e-002  6.6737532e-001  6.7451986e-001  1.5210587e-001
 -1.6800000e+002  1.2000000e+002 -1.3283784e-001  7.7523263e-001  7.8653133e-001  1.5643062e-001
 -1.5200000e+002  1.2000000e+002 -9.1311649e-002  7.9347522e-001  7.9871192e-001  1.0197515e-001
 -1.3600000e+002  1.2000000e+002 -1.1317693e-001  8.9834431e-001  9.0544549e-001  1.0677066e-001
 -1.2000000e+002  1.2000000e+002 -1.0083625e-001  9.8010113e-001  9.8527467e-001  1.1435756e-001
 -1.0400000e+002  1.2000000e+002 -1.4437878e-001  1.0009126e+000  1.0112721e+000  1.2298388e-001
 -8.8000000e+001  1.2000000e+002 -1.6501870e-001  1.3313570e+000  1.3415449e+000  1.8039126e-001
 -7.2000000e+001  1.2000000e+002 -1.2677476e-001  1.3738142e+000  1.3796512e+000  1.6741111e-001
 -5.6000000e+001  1.2000000e+002 -1.2664986e-001  1.5521714e+000  1.5573298e+000  1.8237715e-001
 -4.0000000e+001  1.2000000e+002 -9.8069239e-002  1.6071453e+000  1.6101347e+000  1.8709074e-001
 -2.4000000e+001  1.2000000e+002 -8.4840600e-002  1.6259837e+000  1.6281956e+000  1.8006628e-001
 -8.0000000e+000  1.2000000e+002 -5.7781727e-002  1.6006212e+000  1.6016638e+000  1.6643740e-001
  8.0000000e+000  1.2000000e+002 -6.7426625e-002  1.6249119e+000  1.6263102e+000  1.7243917e-001
  2.4000000e+001  1.2000000e+002 -4.9645252e-002  1.5489240e+000  1.5497194e+000  1.7110695e-001
  4.0000000e+001  1.2000000e+002 -4.1693344e-002  1.5412992e+000  1.5418630e+000  1.6928475e-001
  5.6000000e+001  1.2000000e+002  1.9568077e-002  1.3922732e+000  1.3924107e+000  1.6992022e-001
  7.2000000e+001  1.2000000e+002 -4.6948510e-003  1.2312449e+000  1.2312539e+000  1.5154725e-001
  8.8000000e+001  1.2000000e+002  1.5574289e-002  1.2280765e+000  1.2281752e+000  1.5419608e-001
  1.0400000e+002  1.2000000e+002 -6.4132585e-002  1.0204298e+000  1.0224431e+000  1.2139429e-001
  1.2000000e+002  1.2000000e+002 -4.5126693e-002  1.0005486e+000  1.0015657e+000  1.2176531e-001
  1.3600000e+002  1.2000000e+002 -8.9417470e-003  9.0201942e-001  9.0206374e-001  1.2350941e-001
  1.5200000e+002  1.2000000e+002 -4.5926817e-002  8.4520390e-001  8.4645077e-001  1.1758604e-001
  1.6800000e+002  1.2000000e+002 -3.0928471e-003  7.4493670e-001  7.4494312e-001  1.0806065e-001
  1.8400000e+002  1.2000000e+002 -3.7292263e-002  6.6450574e-001  6.6555135e-001  8.3922209e-002
  2.0000000e+002  1.2000000e+002 -3.4227358e-002  6.1749458e-001  6.1844246e-001  8.9866971e-002
  2.1600000e+002  1.2000000e+002 -5.9851973e-002  5.5205713e-001  5.5529212e-001  8.1318501e-002
  2.3200000e+002  1.2000000e+002 -4.5406730e-002  5.2291127e-001  5.2487901e-001  7.8213523e-002
  2.4800000e+002  1.2000000e+002 -5.6110376e-002  4.8625725e-001  4.8948390e-001  6.9619623e-002
  2.6400000e+002  1.2000000e+002 -5.6248254e-002  4.4580478e-001  4.4933926e-001  6.0228061e-002
  2.8000000e+002  1.2000000e+002 -4.3190037e-002  3.5655039e-001  3.5915673e-001  5.9091108e-002
  2.9600000e+002  1.2000000e+002 -5.7069314e-002  3.5235768e-001  3.5694935e-001  5.3111354e-002
  3.1200000e+002  1.2000000e+002 -2.4901517e-002  2.4606521e-001  2.4732201e-001  5.6641064e-002
 -3.1200000e+002  1.3600000e+002 -3.4826910e-002  2.5264207e-001  2.5503123e-001  6.8698210e-002
 -2.9600000e+002  1.3600000e+002 -4.5074396e-002  3.2677139e-001  3.2986549e-001  7.7089927e-002
 -2.8000000e+002  1.3600000e+002 -4.6663245e-002  3.5249859e-001  3.5557379e-001  8.1693285e-002
 -2.6400000e+002  1.3600000e+002 -9.2794531e-002  3.2868018e-001  3.4152816e-001  7.7411514e-002
 -2.4800000e+002  1.3600000e+002 -1.6559416e-001  4.2487716e-001  4.5600661e-001  8.8709351e-002
 -2.3200000e+002  1.3600000e+002 -8.3369224e-002  4.7260203e-001  4.7989906e-001  1.0841300e-001
 -2.1600000e+002  1.3600000e+002 -8.9801168e-002  4.9797849e-001  5.0601070e-001  9.4563723e-002
 -2.0000000e+002  1.3600000e+002 -1.2528342e-001  5.9139945e-001  6.0452398e-001  1.0009132e-001
 -1.8400000e+002  1.3600000e+002 -1.2729637e-001  6.9832108e-001  7.0982864e-001  1.3206200e-001
 -1.6800000e+002  1.3600000e+002 -9.4067040e-002  7.9178204e-001  7.9735024e-001  1.5806684e-001
 -1.5200000e+002  1.3600000e+002 -1.2616049e-001  8.7494308e-001  8.8399201e-001  1.5808531e-001
 -1.3600000e+002  1.3600000e+002 -1.1941617e-001  1.0278764e+000  1.0347899e+000  1.8988990e-001
 -1.2000000e+002  1.3600000e+002 -1.0944529e-001  9.5788649e-001  9.6411866e-001  1.1910383e-001
 -1.0400000e+002  1.3600000e+002 -1.2322430e-001  1.1247528e+000  1.1314827e+000  1.5294402e-001
 -8.8000000e+001  1.3600000e+002 -8.0878609e-002  1.2634088e+000  1.2659949e+000  1.6928480e-001
 -7.2000000e+001  1.3600000e+002 -1.5823715e-001  1.3446906e+000  1.3539689e+000  1.8218316e-001
 -5.6000000e+001  1.3600000e+002 -6.6664893e-002  1.3717790e+000  1.3733979e+000  1.4785053e-001
 -4.0000000e+001  1.3600000e+002 -1.3049696e-001  1.4725287e+000  1.4782998e+000  1.6780179e-001
 -2.4000000e+001  1.3600000e+002 -2.9756792e-002  1.4319667e+000  1.4322758e+000  1.6257785e-001
 -8.0000000e+000  1.3600000e+002 -4.6642223e-002  1.4401658e+000  1.4409208e+000  1.6879577e-001
  8.0000000e+000  1.3600000e+002 -6.9717366e-002  1.4694377e+000  1.4710907e+000  1.5919758e-001
  2.4000000e+001  1.3600000e+002 -6.6058136e-002  1.4302851e+000  1.4318098e+000  1.6623255e-001
  4.0000000e+001  1.3600000e+002 -3.5373544e-002  1.4156297e+000  1.4160715e+000  1.6201818e-001
  5.6000000e+001  1.3600000e+002 -2.9444593e-004  1.3175438e+000  1.3175438e+000  1.5263011e-001
  7.2000000e+001  1.3600000e+002 -5.3113562e-002  1.2941681e+000  1.2952575e+000  1.4979397e-001
  8.8000000e+001  1.3600000e+002 -1.7753474e-002  1.1575051e+000  1.1576412e+000  1.5047733e-001
  1.0400000e+002  1.3600000e+002 -6.2094960e-002  9.7678644e-001  9.7875816e-001  1.2502753e-001
  1.2000000e+002  1.3600000e+002 -2.4480856e-002  9.6000077e-001  9.6031286e-001  1.2008510e-001
  1.3600000e+002  1.3600000e+002 -3.8199545e-002  8.4478758e-001  8.4565079e-001  1.0816854e-001
  1.5200000e+002  1.3600000e+002 -2.9563003e-002  7.9135611e-001  7.9190812e-001  1.1749599e-001
  1.6800000e+002  1.3600000e+002  3.9835832e-002  7.3771234e-001  7.3878711e-001  1.0524326e-001
  1.8400000e+002  1.3600000e+002 -3.4405898e-002  6.5952217e-001  6.6041900e-001  9.1796964e-002
  2.0000000e+002  1.3600000e+002 -5.1190923e-002  6.0614103e-001  6.0829883e-001  8.1326982e-002
  2.1600000e+002  1.3600000e+002 -2.1714232e-002  5.3009683e-001  5.3054138e-001  8.3171702e-002
  2.3200000e+002  1.3600000e+002 -3.3700698e-002  5.0153282e-001  5.0266381e-001  6.9664498e-002
  2.4800000e+002  1.3600000e+002 -4.3694343e-002  4.3364259e-001  4.3583838e-001  6.5264949e-002
  2.6400000e+002  1.3600000e+002 -6.1958296e-002  4.3421065e-001  4.3860885e-001  6.0802565e-002
  2.8000000e+002  1.3600000e+002 -3.2108334e-002  4.2012999e-001  4.2135514e-001  5.3048322e-002
  2.9600000e+002  1.3600000e+002 -7.6648216e-003  3.6035376e-001  3.6043527e-001  5.0875263e-002
  3.1200000e+002  1.3600000e+002 -4.8108644e-002  2.2446033e-001  2.2955801e-001  5.7157908e-002
 -3.1200000e+002  1.5200000e+002 -7.6006122e-002  2.8834284e-001  2.9819209e-001  8.6733258e-002
 -2.9600000e+002  1.5200000e+002 -5.3337211e-002  3.9263429e-001  3.9624051e-001  8.3863004e-002
 -2.8000000e+002  1.5200000e+002 -3.2975049e-002  3.6755552e-001  3.6903173e-001  7.5230651e-002
 -2.6400000e+002  1.5200000e+002 -8.4855359e-002  4.5009111e-001  4.5802013e-001  8.7879699e-002
 -2.4800000e+002  1.5200000e+002 -8.5560264e-002  4.8358553e-001  4.9109624e-001  9.5458465e-002
 -2.3200000e+002  1.5200000e+002 -9.0420975e-002  4.8486045e-001  4.9321964e-001  1.0285452e-001
 -2.1600000e+002  1.5200000e+002 -8.4126012e-002  4.8669693e-001  4.9391405e-001  8.7000874e-002
 -2.0000000e+002  1.5200000e+002 -7.8517169e-002  5.6982880e-001  5.7521283e-001  1.2748502e-001
 -1.8400000e+002  1.5200000e+002 -8.8558739e-002  6.1805743e-001  6.2436979e-001  1.2717454e-001
 -1.6800000e+002  1.5200000e+002 -7.3355415e-002  6.3947923e-001  6.4367282e-001  1.1634438e-001
 -1.5200000e+002  1.5200000e+002 -6.9652385e-002  6.7437639e-001  6.7796384e-001  8.5414441e-002
 -1.3600000e+002  1.5200000e+002 -1.0815696e-001  8.7992069e-001  8.8654292e-001  1.2116134e-001
 -1.2000000e+002  1.5200000e+002 -1.0001263e-001  8.7338314e-001  8.7909080e-001  1.0494870e-001
 -1.0400000e+002  1.5200000e+002 -1.5087714e-001  1.1200149e+000  1.1301315e+000  1.4890407e-001
 -8.8000000e+001  1.5200000e+002 -1.0886925e-001  1.1139930e+000  1.1193002e+000  1.3699074e-001
 -7.2000000e+001  1.5200000e+002 -9.7314862e-002  1.2243654e+000  1.2282267e+000  1.4340513e-001
 -5.6000000e+001  1.5200000e+002 -4.3808626e-002  1.2530000e+000  1.2537656e+000  1.5135520e-001
 -4.0000000e+001  1.5200000e+002 -8.2156041e-002  1.3340996e+000  1.3366269e+000  1.6671460e-001
 -2.4000000e+001  1.5200000e+002 -6.5102776e-002  1.3119968e+000  1.3136110e+000  1.4781446e-001
 -8.0000000e+000  1.5200000e+002 -4.9331141e-002  1.3677052e+000  1.3685945e+000  1.5048647e-001
  8.0000000e+000  1.5200000e+002 -2.3380505e-002  1.3361454e+000  1.3363499e+000  1.6708607e-001
  2.4000000e+001  1.5200000e+002 -5.2676540e-002  1.3585175e+000  1.3595384e+000  1.6731756e-001
  4.0000000e+001  1.5200000e+002 -5.7403050e-002  1.3149378e+000  1.3161902e+000  1.4690643e-001
  5.6000000e+001  1.5200000e+002 -1.1248100e-002  1.2304411e+000  1.2304926e+000  1.3936650e-001
  7.2000000e+001  1.5200000e+002  2.4116065e-004  1.2633306e+000  1.2633307e+000  1.5129991e-001
  8.8000000e+001  1.5200000e+002 -5.7203043e-002  1.1147804e+000  1.1162471e+000  1.3256121e-001
  1.0400000e+002  1.5200000e+002 -2.7509013e-002  9.7716734e-001  9.7755448e-001  1.3057841e-001
  1.2000000e+002  1.5200000e+002 -3.1526920e-002  9.2565366e-001  9.2619040e-001  1.1456227e-001
  1.3600000e+002  1.5200000e+002 -2.9898728e-002  8.8963043e-001  8.9013271e-001  1.1180885e-001
  1.5200000e+002  1.5200000e+002 -1.3517512e-002  7.8206069e-001  7.8217750e-001  1.0848181e-001
  1.6800000e+002  1.5200000e+002 -2.8254556e-002  6.8542792e-001  6.8601002e-001  1.0432825e-001
  1.8400000e+002  1.5200000e+002 -4.0134999e-002  6.6149289e-001  6.6270934e-001  9.5344856e-002
  2.0000000e+002  1.5200000e+002 -8.0935675e-002  6.1431078e-001  6.1961950e-001  8.6437780e-002
  2.1600000e+002  1.5200000e+002 -8.8838717e-003  5.3800443e-001  5.3807777e-001  7.6889831e-002
  2.3200000e+002  1.5200000e+002 -5.5873327e-002  4.8855394e-001  4.9173853e-001  6.5590935e-002
  2.4800000e+002  1.5200000e+002 -5.5836296e-002  4.6440342e-001  4.6774804e-001  7.3294343e-002
  2.6400000e+002  1.5200000e+002 -3.3438381e-002  4.4652640e-001  4.4777668e-001  7.4208831e-002
  2.8000000e+002  1.5200000e+002 -4.5036237e-002  3.5676375e-001  3.5959510e-001  5.9243396e-002
  2.9600000e+002  1.5200000e+002 -5.4466250e-002  3.2211056e-001  3.2668301e-001  4.8263291e-002
  3.1200000e+002  1.5200000e+002 -3.7574799e-002  2.3380149e-001  2.3680161e-001  5.3022370e-002
 -3.1200000e+002  1.6800000e+002 -1.8439867e-002  1.8525960e-001  1.8617505e-001  5.4557488e-002
 -2.9600000e+002  1.6800000e+002 -7.5871762e-002  3.1686529e-001  3.2582224e-001  7.0510182e-002
 -2.8000000e+002  1.6800000e+002 -5.2400794e-002  2.9222943e-001  2.9689035e-001  7.1748731e-002
 -2.6400000e+002  1.6800000e+002 -1.2844830e-001  3.5579479e-001  3.7827093e-001  7.8949617e-002
 -2.4800000e+002  1.6800000e+002 -8.9958748e-002  4.4205768e-001  4.5111813e-001  9.0072793e-002
 -2.3200000e+002  1.6800000e+002 -1.4299000e-001  4.7126790e-001  4.9248307e-001  8.5569336e-002
 -2.1600000e+002  1.6800000e+002 -9.7304088e-002  5.0609568e-001  5.1536484e-001  1.0688499e-001
 -2.0000000e+002  1.6800000e+002 -9.4748123e-002  5.2112907e-001  5.2967227e-001  9.9994834e-002
 -1.8400000e+002  1.6800000e+002 -1.3328261e-001  5.9393639e-001  6.0870739e-001  9.8346986e-002
 -1.6800000e+002  1.6800000e+002 -1.2490025e-001  6.8011466e-001  6.9148827e-001  1.0606188e-001
 -1.5200000e+002  1.6800000e+002 -7.9255352e-002  6.8157544e-001  6.8616798e-001  8.7322396e-002
 -1.3600000e+002  1.6800000e+002 -1.0086840e-001  7.2339534e-001  7.3039390e-001  8.8739808e-002
 -1.2000000e+002  1.6800000e+002 -9.6592215e-002  9.1880867e-001  9.2387197e-001  1.3178922e-001
 -1.0400000e+002  1.6800000e+002 -1.4445139e-001  1.0009084e+000  1.0112783e+000  1.2759952e-001
 -8.8000000e+001  1.6800000e+002 -4.7022021e-002  1.1135895e+000  1.1145818e+000  1.3784971e-001
 -7.2000000e+001  1.6800000e+002 -1.0032891e-001  1.1326256e+000  1.1370605e+000  1.3620658e-001
 -5.6000000e+001  1.6800000e+002 -8.2648759e-002  1.1877412e+000  1.1906133e+000  1.2925210e-001
 -4.0000000e+001  1.6800000e+002 -6.1817841e-002  1.2343720e+000  1.2359190e+000  1.3885669e-001
 -2.4000000e+001  1.6800000e+002 -1.0585003e-001  1.1675451e+000  1.1723334e+000  1.3375649e-001
 -8.0000000e+000  1.6800000e+002 -3.1414210e-002  1.2560111e+000  1.2564038e+000  1.3618823e-001
  8.0000000e+000  1.6800000e+002 -5.0875650e-002  1.2196366e+000  1.2206972e+000  1.3956314e-001
  2.4000000e+001  1.6800000e+002 -4.4901980e-002  1.2157768e+000  1.2166057e+000  1.3582691e-001
  4.0000000e+001  1.6800000e+002 -2.3516091e-002  1.2085064e+000  1.2087352e+000  1.5279137e-001
  5.6000000e+001  1.6800000e+002 -5.4045704e-002  1.1575021e+000  1.1587632e+000  1.3855003e-001
  7.2000000e+001  1.6800000e+002 -4.7159147e-002  1.0903171e+000  1.0913365e+000  1.3091503e-001
  8.8000000e+001  1.6800000e+002 -4.6328663e-002  9.6309022e-001  9.6420387e-001  1.1991907e-001
  1.0400000e+002  1.6800000e+002 -3.3778912e-002  8.9799839e-001  8.9863347e-001  1.0758610e-001
  1.2000000e+002  1.6800000e+002 -6.2461726e-002  8.7093551e-001  8.7317245e-001  1.1745853e-001
  1.3600000e+002  1.6800000e+002 -7.1268911e-002  8.5749754e-001  8.6045412e-001  1.0740705e-001
  1.5200000e+002  1.6800000e+002 -5.8659296e-002  7.9209629e-001  7.9426535e-001  1.0108620e-001
  1.6800000e+002  1.6800000e+002 -1.7428512e-002  6.7911154e-001  6.7933514e-001  9.4162139e-002
  1.8400000e+002  1.6800000e+002 -4.1774076e-002  6.6429785e-001  6.6561003e-001  8.6575622e-002
  2.0000000e+002  1.6800000e+002 -1.1364236e-001  5.8320622e-001  5.9417513e-001  7.7502024e-002
  2.1600000e+002  1.6800000e+002 -5.9569924e-002  5.7672632e-001  5.7979464e-001  8.5507348e-002
  2.3200000e+002  1.6800000e+002 -7.5984156e-002  5.1148252e-001  5.1709570e-001  7.9462177e-002
  2.4800000e+002  1.6800000e+002 -5.9008981e-002  4.6752184e-001  4.7123108e-001  7.8617862e-002
  2.6400000e+002  1.6800000e+002 -7.1942217e-002  3.6306481e-001  3.7012396e-001  5.2274456e-002
  2.8000000e+002  1.6800000e+002 -4.2734048e-002  3.7494333e-001  3.7737077e-001  6.3722332e-002
  2.9600000e+002  1.6800000e+002 -4.7200721e-002  3.8687905e-001  3.8974774e-001  6.3064029e-002
  3.1200000e+002  1.6800000e+002 -4.9619975e-002  2.4141153e-001  2.4645825e-001  5.9124403e-002
 -3.1200000e+002  1.8400000e+002 -7.3113070e-002  2.4399721e-001  2.5471584e-001  7.3175239e-002
 -2.9600000e+002  1.8400000e+002 -4.8526458e-002  3.0015057e-001  3.0404800e-001  6.9660736e-002
 -2.8000000e+002  1.8400000e+002 -6.3165800e-002  3.1077245e-001  3.1712684e-001  7.3863679e-002
 -2.6400000e+002  1.8400000e+002 -1.2815903e-001  3.7560553e-001  3.9686806e-001  7.6807367e-002
 -2.4800000e+002  1.8400000e+002 -9.2142563e-002  3.8588799e-001  3.9673643e-001  7.9867180e-002
 -2.3200000e+002  1.8400000e+002 -1.0026302e-001  4.1979348e-001  4.3160079e-001  9.9254721e-002
 -2.1600000e+002  1.8400000e+002 -6.6390108e-002  4.5859407e-001  4.6337476e-001  7.8524281e-002
 -2.0000000e+002  1.8400000e+002 -1.1426549e-001  5.4351824e-001  5.5539957e-001  1.0006544e-001
 -1.8400000e+002  1.8400000e+002 -1.1335983e-001  5.9633862e-001  6.0701746e-001  1.0271460e-001
 -1.6800000e+002  1.8400000e+002 -1.2348532e-001  6.0351783e-001  6.1602143e-001  9.5758154e-002
 -1.5200000e+002  1.8400000e+002 -9.9882050e-002  6.8998966e-001  6.9718158e-001  1.0594041e-001
 -1.3600000e+002  1.8400000e+002 -1.3707849e-001  7.9764967e-001  8.0934264e-001  1.0914403e-001
 -1.2000000e+002  1.8400000e+002 -7.2524167e-002  8.5370581e-001  8.5678082e-001  1.0364086e-001
 -1.0400000e+002  1.8400000e+002 -7.4228959e-002  8.7992707e-001  8.8305243e-001  1.0842601e-001
 -8.8000000e+001  1.8400000e+002 -1.0285006e-001  9.5690604e-001  9.6241742e-001  1.1896204e-001
 -7.2000000e+001  1.8400000e+002 -9.4695210e-002  1.1404194e+000  1.1443442e+000  1.4067943e-001
 -5.6000000e+001  1.8400000e+002 -8.8479603e-002  1.0884981e+000  1.0920882e+000  1.2865345e-001
 -4.0000000e+001  1.8400000e+002 -7.2181500e-002  1.1149262e+000  1.1172603e+000  1.2455532e-001
 -2.4000000e+001  1.8400000e+002 -4.1622025e-002  1.1501640e+000  1.1509169e+000  1.3019847e-001
 -8.0000000e+000  1.8400000e+002 -5.7990573e-002  1.1879402e+000  1.1893547e+000  1.3389037e-001
  8.0000000e+000  1.8400000e+002 -6.3213751e-002  1.1226551e+000  1.1244334e+000  1.1979943e-001
  2.4000000e+001  1.8400000e+002 -3.3903382e-002  1.1755253e+000  1.1760141e+000  1.4555856e-001
  4.0000000e+001  1.8400000e+002 -4.0058233e-002  1.1752063e+000  1.1758888e+000  1.4575573e-001
  5.6000000e+001  1.8400000e+002 -5.5224361e-002  1.0605716e+000  1.0620084e+000  1.1986016e-001
  7.2000000e+001  1.8400000e+002 -5.0972580e-002  1.0861956e+000  1.0873909e+000  1.3235071e-001
  8.8000000e+001  1.8400000e+002 -1.0285308e-002  9.2481147e-001  9.2486866e-001  1.2184316e-001
  1.0400000e+002  1.8400000e+002 -1.6944367e-002  8.5167703e-001  8.5184557e-001  1.1069313e-001
  1.2000000e+002  1.8400000e+002 -6.8080613e-002  8.4266340e-001  8.4540911e-001  1.0467925e-001
  1.3600000e+002  1.8400000e+002 -3.4963706e-002  7.8088505e-001  7.8166739e-001  1.0726309e-001
  1.5200000e+002  1.8400000e+002 -5.1435552e-002  6.6733931e-001  6.6931859e-001  8.2549952e-002
  1.6800000e+002  1.8400000e+002 -3.9096272e-002  6.6259772e-001  6.6375014e-001  9.7613081e-002
  1.8400000e+002  1.8400000e+002 -8.1106981e-002  6.1941640e-001  6.2470394e-001  8.9743524e-002
  2.0000000e+002  1.8400000e+002 -4.9835541e-002  6.1178611e-001  6.1381254e-001  8.5275844e-002
  2.1600000e+002  1.8400000e+002 -5.5787934e-002  4.8038902e-001  4.8361752e-001  7.9038754e-002
  2.3200000e+002  1.8400000e+002 -3.5781813e-002  4.6655982e-001  4.6792992e-001  7.3521174e-002
  2.4800000e+002  1.8400000e+002 -7.2990023e-002  4.5712361e-001  4.6291418e-001  6.2353435e-002
  2.6400000e+002  1.8400000e+002 -8.6685403e-002  4.2489029e-001  4.3364285e-001  6.3713122e-002
  2.8000000e+002  1.8400000e+002 -7.4739977e-002  4.0477681e-001  4.1161916e-001  5.7152647e-002
  2.9600000e+002  1.8400000e+002 -5.0337949e-002  3.1683496e-001  3.2080883e-001  4.6030213e-002
  3.1200000e+002  1.8400000e+002 -4.4728627e-002  1.9634751e-001  2.0137774e-001  4.9552582e-002
 -3.1200000e+002  2.0000000e+002 -3.3781641e-002  2.3894543e-001  2.4132160e-001  6.9857917e-002
 -2.9600000e+002  2.0000000e+002 -5.1690931e-002  2.6788974e-001  2.7283120e-001  5.8734431e-002
 -2.8000000e+002  2.0000000e+002 -8.0997343e-002  2.3559421e-001  2.4912889e-001  4.8381207e-002
 -2.6400000e+002  2.0000000e+002 -9.8657662e-002  3.1606877e-001  3.3110844e-001  7.0733676e-002
 -2.4800000e+002  2.0000000e+002 -9.6333246e-002  3.7702088e-001  3.8913344e-001  7.1819383e-002
 -2.3200000e+002  2.0000000e+002 -1.0218674e-001  3.8383743e-001  3.9720688e-001  7.9599428e-002
 -2.1600000e+002  2.0000000e+002 -8.0977811e-002  4.4452898e-001  4.5184447e-001  7.7349622e-002
 -2.0000000e+002  2.0000000e+002 -8.9938031e-002  5.2580906e-001  5.3344542e-001  8.4939851e-002
 -1.8400000e+002  2.0000000e+002 -8.5634832e-002  5.7160001e-001  5.7797915e-001  7.8853498e-002
 -1.6800000e+002  2.0000000e+002 -7.8402399e-002  6.0729713e-001  6.1233711e-001  9.3207989e-002
 -1.5200000e+002  2.0000000e+002 -1.0459078e-001  6.1803519e-001  6.2682272e-001  9.1301920e-002
 -1.3600000e+002  2.0000000e+002 -9.8111421e-002  6.6472950e-001  6.7193092e-001  9.0709001e-002
 -1.2000000e+002  2.0000000e+002 -4.5258082e-002  8.1277774e-001  8.1403682e-001  1.0692349e-001
 -1.0400000e+002  2.0000000e+002 -1.1490673e-001  8.2003470e-001  8.2804618e-001  1.0491071e-001
 -8.8000000e+001  2.0000000e+002 -8.2782443e-002  9.2308911e-001  9.2679364e-001  1.1489194e-001
 -7.2000000e+001  2.0000000e+002 -7.1423965e-002  9.5014348e-001  9.5282423e-001  1.1515507e-001
 -5.6000000e+001  2.0000000e+002 -4.7633582e-002  9.7569998e-001  9.7686202e-001  1.1764865e-001
 -4.0000000e+001  2.0000000e+002 -5.3398976e-002  1.0230842e+000  1.0244768e+000  1.2497820e-001
 -2.4000000e+001  2.0000000e+002 -5.2110075e-002  1.0355343e+000  1.0368446e+000  1.2525707e-001
 -8.0000000e+000  2.0000000e+002 -6.0326777e-002  1.0949425e+000  1.0966031e+000  1.2842999e-001
  8.0000000e+000  2.0000000e+002 -1.8692122e-002  1.1043727e+000  1.1045309e+000  1.3480514e-001
  2.4000000e+001  2.0000000e+002 -3.1554127e-002  9.8308048e-001  9.8358675e-001  1.0333564e-001
  4.0000000e+001  2.0000000e+002 -5.5314248e-002  1.0395894e+000  1.0410600e+000  1.3210114e-001
  5.6000000e+001  2.0000000e+002 -5.0346513e-002  1.0307686e+000  1.0319974e+000  1.2957530e-001
  7.2000000e+001  2.0000000e+002 -4.4192957e-002  9.4798384e-001  9.4901337e-001  1.1650775e-001
  8.8000000e+001  2.0000000e+002 -1.0209406e-001  8.4706944e-001  8.5319976e-001  1.0688618e-001
  1.0400000e+002  2.0000000e+002 -3.8932532e-002  8.1589061e-001  8.1681897e-001  1.0876663e-001
  1.2000000e+002  2.0000000e+002 -6.3720384e-002  7.3012962e-001  7.3290487e-001  9.9394786e-002
  1.3600000e+002  2.0000000e+002 -6.6155575e-002  7.1701390e-001  7.2005936e-001  9.2226134e-002
  1.5200000e+002  2.0000000e+002 -3.2952856e-002  7.0032580e-001  7.0110064e-001  9.5598716e-002
  1.6800000e+002  2.0000000e+002 -2.0718163e-002  6.8143418e-001  6.8174907e-001  8.9384931e-002
  1.8400000e+002  2.0000000e+002 -6.2101716e-002  6.3661261e-001  6.3963445e-001  8.6820465e-002
  2.0000000e+002  2.0000000e+002 -3.7635234e-002  5.4596126e-001  5.4725689e-001  7.5411614e-002
  2.1600000e+002  2.0000000e+002 -5.8307606e-002  4.8586284e-001  4.8934903e-001  7.1252095e-002
  2.3200000e+002  2.0000000e+002 -1.0004876e-001  4.4592553e-001  4.5701130e-001  6.8388260e-002
  2.4800000e+002  2.0000000e+002 -6.5424656e-002  4.1508668e-001  4.2021106e-001  6.0822889e-002
  2.6400000e+002  2.0000000e+002 -6.6641891e-002  3.6283639e-001  3.6890566e-001  6.3610683e-002
  2.8000000e+002  2.0000000e+002 -9.5834476e-002  3.9691594e-001  4.0832158e-001  6.1435793e-002
  2.9600000e+002  2.0000000e+002 -7.2286943e-002  3.7497358e-001  3.8187772e-001  5.7278386e-002
  3.1200000e+002  2.0000000e+002 -5.2253833e-002  2.0204395e-001  2.0869169e-001  5.3761822e-002
 -3.1200000e+002  2.1600000e+002 -3.0652547e-002  2.0576515e-001  2.0803575e-001  5.7512228e-002
 -2.9600000e+002  2.1600000e+002 -4.4727154e-002  2.8617534e-001  2.8964952e-001  6.5672484e-002
 -2.8000000e+002  2.1600000e+002 -6.6974149e-002  2.5305346e-001  2.6176628e-001  6.2544578e-002
 -2.6400000e+002  2.1600000e+002 -7.3980422e-002  3.3773949e-001  3.4574711e-001  6.7904744e-002
 -2.4800000e+002  2.1600000e+002 -7.1873039e-002  3.2702858e-001  3.3483343e-001  7.2881312e-002
 -2.3200000e+002  2.1600000e+002 -6.3396577e-002  3.8947806e-001  3.9460396e-001  7.0146673e-002
 -2.1600000e+002  2.1600000e+002 -5.2771726e-002  3.7336749e-001  3.7707843e-001  6.9292548e-002
 -2.0000000e+002  2.1600000e+002 -9.6279305e-002  3.9659414e-001  4.0811349e-001  7.0545438e-002
 -1.8400000e+002  2.1600000e+002 -4.4100257e-002  5.0069242e-001  5.0263081e-001  8.2055897e-002
 -1.6800000e+002  2.1600000e+002 -1.0942827e-001  5.6154184e-001  5.7210469e-001  9.6092044e-002
 -1.5200000e+002  2.1600000e+002 -4.9623768e-002  5.6984601e-001  5.7200262e-001  8.4957917e-002
 -1.3600000e+002  2.1600000e+002 -8.9082750e-002  6.3500826e-001  6.4122635e-001  9.7363692e-002
 -1.2000000e+002  2.1600000e+002 -6.8048306e-002  7.5558897e-001  7.5864699e-001  1.0156970e-001
 -1.0400000e+002  2.1600000e+002 -4.1545172e-002  6.9714457e-001  6.9838138e-001  8.5485021e-002
 -8.8000000e+001  2.1600000e+002 -5.7672568e-002  7.5526746e-001  7.5746621e-001  9.7587297e-002
 -7.2000000e+001  2.1600000e+002 -5.5908028e-002  8.7339230e-001  8.7517987e-001  1.1747113e-001
 -5.6000000e+001  2.1600000e+002 -6.5420122e-002  8.5196713e-001  8.5447516e-001  1.1219567e-001
 -4.0000000e+001  2.1600000e+002 -4.5773658e-002  9.3113545e-001  9.3225986e-001  1.1438998e-001
 -2.4000000e+001  2.1600000e+002 -9.5716183e-003  9.2299185e-001  9.2304148e-001  1.1353442e-001
 -8.0000000e+000  2.1600000e+002 -5.2415734e-002  9.7787709e-001  9.7928087e-001  1.1094174e-001
  8.0000000e+000  2.1600000e+002 -3.9685633e-002  9.6838865e-001  9.6920149e-001  1.2864163e-001
  2.4000000e+001  2.1600000e+002 -2.5018545e-002  9.7237223e-001  9.7269404e-001  1.1394626e-001
  4.0000000e+001  2.1600000e+002 -6.7454910e-002  9.1104535e-001  9.1353916e-001  1.1972216e-001
  5.6000000e+001  2.1600000e+002 -6.5333781e-002  8.8405320e-001  8.8646408e-001  1.1393686e-001
  7.2000000e+001  2.1600000e+002 -3.7928289e-002  8.5302278e-001  8.5386558e-001  1.1468371e-001
  8.8000000e+001  2.1600000e+002 -7.2535893e-002  7.5653989e-001  7.6000925e-001  1.0581379e-001
  1.0400000e+002  2.1600000e+002 -2.3548070e-002  7.5525227e-001  7.5561929e-001  1.0593521e-001
  1.2000000e+002  2.1600000e+002 -3.3833464e-002  6.6489215e-001  6.6575241e-001  8.7458771e-002
  1.3600000e+002  2.1600000e+002 -4.4515842e-002  6.3212384e-001  6.3368936e-001  8.4235108e-002
  1.5200000e+002  2.1600000e+002 -3.4898269e-002  6.1179591e-001  6.1279045e-001  9.0504288e-002
  1.6800000e+002  2.1600000e+002 -3.3419951e-002  5.3418813e-001  5.3523253e-001  7.8982009e-002
  1.8400000e+002  2.1600000e+002 -4.3148506e-002  5.1161236e-001  5.1342867e-001  8.5016050e-002
  2.0000000e+002  2.1600000e+002 -6.0307733e-002  4.7263394e-001  4.7646602e-001  6.7309571e-002
  2.1600000e+002  2.1600000e+002 -6.9084539e-002  4.5722695e-001  4.6241665e-001  7.8361151e-002
  2.3200000e+002  2.1600000e+002 -8.7311048e-002  4.4122042e-001  4.4977626e-001  7.7164742e-002
  2.4800000e+002  2.1600000e+002 -5.5609926e-002  3.4250528e-001  3.4699039e-001  5.4211600e-002
  2.6400000e+002  2.1600000e+002 -8.7337201e-002  3.3834890e-001  3.4943922e-001  5.9202846e-002
  2.8000000e+002  2.1600000e+002 -6.7953244e-002  3.0114435e-001  3.0871599e-001  4.7289566e-002
  2.9600000e+002  2.1600000e+002 -2.9578513e-002  2.7019621e-001  2.7181037e-001  3.8996035e-002
  3.1200000e+002  2.1600000e+002 -1.9389399e-003  1.8168977e-001  1.8170011e-001  5.1671515e-002
 -3.1200000e+002  2.3200000e+002 -3.6925636e-002  1.8079945e-001  1.8453169e-001  5.2098448e-002
 -2.9600000e+002  2.3200000e+002 -4.1461031e-002  2.1264259e-001  2.1664692e-001  5.1354146e-002
 -2.8000000e+002  2.3200000e+002 -5.9939980e-002  2.7074702e-001  2.7730263e-001  6.8326952e-002
 -2.6400000e+002  2.3200000e+002 -8.4966032e-002  3.3111474e-001  3.4184236e-001  7.4988394e-002
 -2.4800000e+002  2.3200000e+002 -5.5407078e-002  2.5548588e-001  2.6142490e-001  4.6616908e-002
 -2.3200000e+002  2.3200000e+002 -6.0629353e-002  3.1182048e-001  3.1766008e-001  4.6057516e-002
 -2.1600000e+002  2.3200000e+002 -8.0249519e-002  3.8272765e-001  3.9105043e-001  6.8385841e-002
 -2.0000000e+002  2.3200000e+002 -8.1010078e-002  4.2931611e-001  4.3689239e-001  7.2592708e-002
 -1.8400000e+002  2.3200000e+002 -1.0973151e-001  4.8769251e-001  4.9988498e-001  8.2036916e-002
 -1.6800000e+002  2.3200000e+002 -2.7400981e-002  4.9457272e-001  4.9533119e-001  7.3532374e-002
 -1.5200000e+002  2.3200000e+002 -5.1448568e-002  5.2092639e-001  5.2346085e-001  7.8959019e-002
 -1.3600000e+002  2.3200000e+002 -8.3067672e-002  5.4706137e-001  5.5333208e-001  8.3219621e-002
 -1.2000000e+002  2.3200000e+002 -8.1748633e-002  5.9945183e-001  6.0500028e-001  8.0879064e-002
 -1.0400000e+002  2.3200000e+002 -5.7018437e-002  7.3275021e-001  7.3496529e-001  9.9728448e-002
 -8.8000000e+001  2.3200000e+002 -6.9990044e-002  7.3546772e-001  7.3879048e-001  1.0004621e-001
 -7.2000000e+001  2.3200000e+002 -4.7757062e-002  7.2444217e-001  7.2601459e-001  9.4998415e-002
 -5.6000000e+001  2.3200000e+002 -7.7825537e-002  7.6700844e-001  7.7094667e-001  1.0136969e-001
 -4.0000000e+001  2.3200000e+002 -4.9142095e-002  8.3319933e-001  8.3464727e-001  1.0671303e-001
 -2.4000000e+001  2.3200000e+002 -4.4277341e-002  8.6001821e-001  8.6115724e-001  1.0921238e-001
 -8.0000000e+000  2.3200000e+002 -4.8168600e-002  8.9367825e-001  8.9497544e-001  1.1151709e-001
  8.0000000e+000  2.3200000e+002 -4.2501599e-002  9.5472457e-001  9.5567013e-001  1.2554522e-001
  2.4000000e+001  2.3200000e+002 -4.2119769e-002  8.5470211e-001  8.5573931e-001  1.0376267e-001
  4.0000000e+001  2.3200000e+002 -1.7291211e-002  8.1535386e-001  8.1553719e-001  1.0837629e-001
  5.6000000e+001  2.3200000e+002 -7.4109703e-002  8.2923882e-001  8.3254386e-001  1.0603758e-001
  7.2000000e+001  2.3200000e+002 -3.1565490e-002  7.7351483e-001  7.7415862e-001  1.0141264e-001
  8.8000000e+001  2.3200000e+002 -6.2585210e-002  7.3709855e-001  7.3975076e-001  1.0677805e-001
  1.0400000e+002  2.3200000e+002 -6.5646387e-002  7.1649522e-001  7.1949624e-001  1.0328230e-001
  1.2000000e+002  2.3200000e+002 -4.7621519e-002  6.4214917e-001  6.4391254e-001  9.1067606e-002
  1.3600000e+002  2.3200000e+002 -6.0738274e-002  6.3309649e-001  6.3600338e-001  9.4468780e-002
  1.5200000e+002  2.3200000e+002 -3.0265989e-002  5.6973101e-001  5.7053436e-001  7.9905032e-002
  1.6800000e+002  2.3200000e+002 -3.4766145e-002  5.3329161e-001  5.3442364e-001  7.8506368e-002
  1.8400000e+002  2.3200000e+002 -7.4098721e-002  5.1158267e-001  5.1692113e-001  7.7722014e-002
  2.0000000e+002  2.3200000e+002 -4.4883564e-002  4.5118552e-001  4.5341252e-001  7.4162031e-002
  2.1600000e+002  2.3200000e+002 -3.2919682e-002  4.1267735e-001  4.1398828e-001  7.4836726e-002
  2.3200000e+002  2.3200000e+002 -4.2832501e-002  4.0232483e-001  4.0459843e-001  7.1788530e-002
  2.4800000e+002  2.3200000e+002 -5.4280364e-002  3.7554635e-001  3.7944884e-001  6.6456669e-002
  2.6400000e+002  2.3200000e+002 -3.9536133e-002  3.3314814e-001  3.3548590e-001  5.6344640e-002
  2.8000000e+002  2.3200000e+002 -3.9439733e-002  3.3799828e-001  3.4029154e-001  4.9945980e-002
  2.9600000e+002  2.3200000e+002 -4.5364080e-002  2.8580503e-001  2.8938282e-001  4.1453748e-002
  3.1200000e+002  2.3200000e+002 -2.1406521e-002  1.6419030e-001  1.6557987e-001  5.1972993e-002
 -3.1200000e+002  2.4800000e+002 -1.3626333e-002  1.1279747e-001  1.1361754e-001  4.8292009e-002
 -2.9600000e+002  2.4800000e+002 -7.1807808e-003  1.6147079e-001  1.6163038e-001  5.3889905e-002
 -2.8000000e+002  2.4800000e+002 -1.8112597e-002  1.7655072e-001  1.7747738e-001  5.7577862e-002
 -2.6400000e+002  2.4800000e+002 -2.6304335e-002  1.7916167e-001  1.8108236e-001  5.0087972e-002
 -2.4800000e+002  2.4800000e+002 -2.3500275e-002  1.7717146e-001  1.7872322e-001  5.3608254e-002
 -2.3200000e+002  2.4800000e+002 -4.1692676e-002  1.9286873e-001  1.9732366e-001  5.5497226e-002
 -2.1600000e+002  2.4800000e+002 -2.0697714e-002  2.0073764e-001  2.0180187e-001  4.7421823e-002
 -2.0000000e+002  2.4800000e+002 -1.9171290e-002  2.2272224e-001  2.2354582e-001  5.3478847e-002
 -1.8400000e+002  2.4800000e+002 -2.4216416e-002  2.4025625e-001  2.4147360e-001  5.3967768e-002
 -1.6800000e+002  2.4800000e+002 -1.0107853e-002  2.7011961e-001  2.7030866e-001  5.4226860e-002
 -1.5200000e+002  2.4800000e+002 -3.9547983e-002  3.1015626e-001  3.1266747e-001  6.6792030e-002
 -1.3600000e+002  2.4800000e+002 -3.1526001e-002  3.5724922e-001  3.5863755e-001  7.3584782e-002
 -1.2000000e+002  2.4800000e+002 -5.6644024e-002  3.6607525e-001  3.7043168e-001  8.4780586e-002
 -1.0400000e+002  2.4800000e+002 -3.7779238e-002  3.4422631e-001  3.4629326e-001  6.7298273e-002
 -8.8000000e+001  2.4800000e+002 -4.5034738e-002  4.1626490e-001  4.1869391e-001  7.8564015e-002
 -7.2000000e+001  2.4800000e+002 -4.8669537e-002  4.2757229e-001  4.3033335e-001  7.7646160e-002
 -5.6000000e+001  2.4800000e+002 -4.9729468e-002  4.6317777e-001  4.6583974e-001  8.8027157e-002
 -4.0000000e+001  2.4800000e+002 -4.8653932e-002  4.3840586e-001  4.4109738e-001  8.0453362e-002
 -2.4000000e+001  2.4800000e+002 -3.8068250e-002  4.8161707e-001  4.8311924e-001  8.5440802e-002
 -8.0000000e+000  2.4800000e+002 -4.7269124e-002  4.9736219e-001  4.9960336e-001  9.0015716e-002
  8.0000000e+000  2.4800000e+002 -1.6867261e-002  5.0200311e-001  5.0228640e-001  9.0128637e-002
  2.4000000e+001  2.4800000e+002 -1.0737360e-002  4.4005170e-001  4.4018268e-001  8.9317170e-002
  4.0000000e+001  2.4800000e+002 -4.5241308e-002  4.6276893e-001  4.6497511e-001  8.7451028e-002
  5.6000000e+001  2.4800000e+002 -6.0414649e-002  4.5620861e-001  4.6019151e-001  8.7670592e-002
  7.2000000e+001  2.4800000e+002 -5.9705751e-002  4.8104539e-001  4.8473647e-001  9.2290613e-002
  8.8000000e+001  2.4800000e+002 -1.9899795e-002  3.8372371e-001  3.8423936e-001  8.3226358e-002
  1.0400000e+002  2.4800000e+002 -2.4507460e-002  3.7510849e-001  3.7590822e-001  7.5239350e-002
  1.2000000e+002  2.4800000e+002 -3.6367616e-002  3.7087928e-001  3.7265808e-001  7.6424811e-002
  1.3600000e+002  2.4800000e+002 -3.5484510e-002  3.5583922e-001  3.5760411e-001  7.5429996e-002
  1.5200000e+002  2.4800000e+002 -4.5531574e-002  3.4696363e-001  3.4993840e-001  8.3840267e-002
  1.6800000e+002  2.4800000e+002 -4.3640816e-002  3.1736166e-001  3.2034816e-001  7.0147101e-002
  1.8400000e+002  2.4800000e+002 -2.8671578e-002  2.7716541e-001  2.7864444e-001  6.8036126e-002
  2.0000000e+002  2.4800000e+002 -1.7183639e-002  2.6443980e-001  2.6499752e-001  6.0821562e-002
  2.1600000e+002  2.4800000e+002 -2.8237701e-002  2.2936741e-001  2.3109906e-001  6.0450543e-002
  2.3200000e+002  2.4800000e+002 -2.2235337e-002  2.3150316e-001  2.3256854e-001  6.2383999e-002
  2.4800000e+002  2.4800000e+002 -1.6351576e-002  1.8364643e-001  1.8437295e-001  4.7668976e-002
  2.6400000e+002  2.4800000e+002 -2.6506491e-002  2.1647616e-001  2.1809292e-001  4.1774222e-002
  2.8000000e+002  2.4800000e+002 -1.1359492e-002  2.2079022e-001  2.2108225e-001  4.5130386e-002
  2.9600000e+002  2.4800000e+002  5.9812370e-004  1.7072455e-001  1.7072560e-001  3.3239639e-002
  3.1200000e+002  2.4800000e+002 -3.9386314e-003  6.8989174e-002  6.9101512e-002  2.6932516e-002
